# Supplementary material for: Inducing vulnerability to InhA inhibition restores isoniazid susceptibility in drug-resistant Mycobacterium tuberculosis
Source: mBio. 2024 Jan 31;15(3):e02968-23. doi: 10.1128/mbio.02968-23 (PMC10936210; doi:10.1128/mbio.02968-23)
Supplement: Table S1 — Full statistical analyses for data in main figures. [file mbio.02968-23-s0005.xlsx]

## Sheet: Table S1 Legend
Table S1: Full Statistical analyses for data in main figures
Each sheet within this file contains the statistical analysis that corresponds to the indicated figure panel. The statistical tests were performed in GraphPad Prism, and for 1-way and 2-way ANOVA's, the post hoc test results are included.

## Sheet: Fig. 1B
2-Way ANOVA of data in Fig. 1B
Compare cell means regardless of rows and columns
Number of families	1
Number of comparisons per family	595
Alpha	0.05
Tukey's multiple comparisons test	Mean Diff.	95.00% CI of diff.	Below threshold?	Summary	Adjusted P Value
Day 0:0μM vs. Day 0:25μM	0.0006667	-0.07448 to 0.07581	No	ns	>0.9999
Day 0:0μM vs. Day 0:50μM	0.004667	-0.07048 to 0.07981	No	ns	>0.9999
Day 0:0μM vs. Day 0:100μM	0.004	-0.07115 to 0.07915	No	ns	>0.9999
Day 0:0μM vs. Day 0:200μM	0.007333	-0.06781 to 0.08248	No	ns	>0.9999
Day 0:0μM vs. Day 1:0μM	-0.05533	-0.1305 to 0.01981	No	ns	0.5179
Day 0:0μM vs. Day 1:25μM	-0.03733	-0.1125 to 0.03781	No	ns	0.9855
Day 0:0μM vs. Day 1:50μM	-0.018	-0.09315 to 0.05715	No	ns	>0.9999
Day 0:0μM vs. Day 1:100μM	-0.004667	-0.07981 to 0.07048	No	ns	>0.9999
Day 0:0μM vs. Day 1:200μM	0.009333	-0.06581 to 0.08448	No	ns	>0.9999
Day 0:0μM vs. Day 2:0μM	-0.2353	-0.3105 to -0.1602	Yes	****	<0.0001
Day 0:0μM vs. Day 2:25μM	-0.1113	-0.1865 to -0.03619	Yes	****	<0.0001
Day 0:0μM vs. Day 2:50μM	-0.06	-0.1351 to 0.01515	No	ns	0.3444
Day 0:0μM vs. Day 2:100μM	-0.022	-0.09715 to 0.05315	No	ns	>0.9999
Day 0:0μM vs. Day 2:200μM	0.003333	-0.07181 to 0.07848	No	ns	>0.9999
Day 0:0μM vs. Day 4:0μM	-0.818	-0.8931 to -0.7429	Yes	****	<0.0001
Day 0:0μM vs. Day 4:25μM	-0.2653	-0.3405 to -0.1902	Yes	****	<0.0001
Day 0:0μM vs. Day 4:50μM	-0.1253	-0.2005 to -0.05019	Yes	****	<0.0001
Day 0:0μM vs. Day 4:100μM	-0.046	-0.1211 to 0.02915	No	ns	0.8545
Day 0:0μM vs. Day 4:200μM	0.002	-0.07315 to 0.07715	No	ns	>0.9999
Day 0:0μM vs. Day 6:0μM	-1.728	-1.803 to -1.653	Yes	****	<0.0001
Day 0:0μM vs. Day 6:25μM	-0.3093	-0.3845 to -0.2342	Yes	****	<0.0001
Day 0:0μM vs. Day 6:50μM	-0.1133	-0.1885 to -0.03819	Yes	****	<0.0001
Day 0:0μM vs. Day 6:100μM	-0.01867	-0.09381 to 0.05648	No	ns	>0.9999
Day 0:0μM vs. Day 6:200μM	0.03867	-0.03648 to 0.1138	No	ns	0.977
Day 0:0μM vs. Day 8:0μM	-2.393	-2.468 to -2.318	Yes	****	<0.0001
Day 0:0μM vs. Day 8:25μM	-0.42	-0.4951 to -0.3449	Yes	****	<0.0001
Day 0:0μM vs. Day 8:50μM	-0.08133	-0.1565 to -0.006186	Yes	*	0.0185
Day 0:0μM vs. Day 8:100μM	0.004	-0.07115 to 0.07915	No	ns	>0.9999
Day 0:0μM vs. Day 8:200μM	0.048	-0.02715 to 0.1231	No	ns	0.795
Day 0:0μM vs. Day 10:0μM	-3.087	-3.162 to -3.012	Yes	****	<0.0001
Day 0:0μM vs. Day 10:25μM	-0.7733	-0.8485 to -0.6982	Yes	****	<0.0001
Day 0:0μM vs. Day 10:50μM	-0.07333	-0.1485 to 0.001814	No	ns	0.0656
Day 0:0μM vs. Day 10:100μM	-0.009333	-0.08448 to 0.06581	No	ns	>0.9999
Day 0:0μM vs. Day 10:200μM	0.02933	-0.04581 to 0.1045	No	ns	0.9997
Day 0:25μM vs. Day 0:50μM	0.004	-0.07115 to 0.07915	No	ns	>0.9999
Day 0:25μM vs. Day 0:100μM	0.003333	-0.07181 to 0.07848	No	ns	>0.9999
Day 0:25μM vs. Day 0:200μM	0.006667	-0.06848 to 0.08181	No	ns	>0.9999
Day 0:25μM vs. Day 1:0μM	-0.056	-0.1311 to 0.01915	No	ns	0.4916
Day 0:25μM vs. Day 1:25μM	-0.038	-0.1131 to 0.03715	No	ns	0.9816
Day 0:25μM vs. Day 1:50μM	-0.01867	-0.09381 to 0.05648	No	ns	>0.9999
Day 0:25μM vs. Day 1:100μM	-0.005333	-0.08048 to 0.06981	No	ns	>0.9999
Day 0:25μM vs. Day 1:200μM	0.008667	-0.06648 to 0.08381	No	ns	>0.9999
Day 0:25μM vs. Day 2:0μM	-0.236	-0.3111 to -0.1609	Yes	****	<0.0001
Day 0:25μM vs. Day 2:25μM	-0.112	-0.1871 to -0.03685	Yes	****	<0.0001
Day 0:25μM vs. Day 2:50μM	-0.06067	-0.1358 to 0.01448	No	ns	0.3222
Day 0:25μM vs. Day 2:100μM	-0.02267	-0.09781 to 0.05248	No	ns	>0.9999
Day 0:25μM vs. Day 2:200μM	0.002667	-0.07248 to 0.07781	No	ns	>0.9999
Day 0:25μM vs. Day 4:0μM	-0.8187	-0.8938 to -0.7435	Yes	****	<0.0001
Day 0:25μM vs. Day 4:25μM	-0.266	-0.3411 to -0.1909	Yes	****	<0.0001
Day 0:25μM vs. Day 4:50μM	-0.126	-0.2011 to -0.05085	Yes	****	<0.0001
Day 0:25μM vs. Day 4:100μM	-0.04667	-0.1218 to 0.02848	No	ns	0.8359
Day 0:25μM vs. Day 4:200μM	0.001333	-0.07381 to 0.07648	No	ns	>0.9999
Day 0:25μM vs. Day 6:0μM	-1.729	-1.804 to -1.654	Yes	****	<0.0001
Day 0:25μM vs. Day 6:25μM	-0.31	-0.3851 to -0.2349	Yes	****	<0.0001
Day 0:25μM vs. Day 6:50μM	-0.114	-0.1891 to -0.03885	Yes	****	<0.0001
Day 0:25μM vs. Day 6:100μM	-0.01933	-0.09448 to 0.05581	No	ns	>0.9999
Day 0:25μM vs. Day 6:200μM	0.038	-0.03715 to 0.1131	No	ns	0.9816
Day 0:25μM vs. Day 8:0μM	-2.394	-2.469 to -2.319	Yes	****	<0.0001
Day 0:25μM vs. Day 8:25μM	-0.4207	-0.4958 to -0.3455	Yes	****	<0.0001
Day 0:25μM vs. Day 8:50μM	-0.082	-0.1571 to -0.006853	Yes	*	0.0166
Day 0:25μM vs. Day 8:100μM	0.003333	-0.07181 to 0.07848	No	ns	>0.9999
Day 0:25μM vs. Day 8:200μM	0.04733	-0.02781 to 0.1225	No	ns	0.816
Day 0:25μM vs. Day 10:0μM	-3.087	-3.162 to -3.012	Yes	****	<0.0001
Day 0:25μM vs. Day 10:25μM	-0.774	-0.8491 to -0.6989	Yes	****	<0.0001
Day 0:25μM vs. Day 10:50μM	-0.074	-0.1491 to 0.001147	No	ns	0.0594
Day 0:25μM vs. Day 10:100μM	-0.01	-0.08515 to 0.06515	No	ns	>0.9999
Day 0:25μM vs. Day 10:200μM	0.02867	-0.04648 to 0.1038	No	ns	0.9998
Day 0:50μM vs. Day 0:100μM	-0.0006667	-0.07581 to 0.07448	No	ns	>0.9999
Day 0:50μM vs. Day 0:200μM	0.002667	-0.07248 to 0.07781	No	ns	>0.9999
Day 0:50μM vs. Day 1:0μM	-0.06	-0.1351 to 0.01515	No	ns	0.3444
Day 0:50μM vs. Day 1:25μM	-0.042	-0.1171 to 0.03315	No	ns	0.9394
Day 0:50μM vs. Day 1:50μM	-0.02267	-0.09781 to 0.05248	No	ns	>0.9999
Day 0:50μM vs. Day 1:100μM	-0.009333	-0.08448 to 0.06581	No	ns	>0.9999
Day 0:50μM vs. Day 1:200μM	0.004667	-0.07048 to 0.07981	No	ns	>0.9999
Day 0:50μM vs. Day 2:0μM	-0.24	-0.3151 to -0.1649	Yes	****	<0.0001
Day 0:50μM vs. Day 2:25μM	-0.116	-0.1911 to -0.04085	Yes	****	<0.0001
Day 0:50μM vs. Day 2:50μM	-0.06467	-0.1398 to 0.01048	No	ns	0.2079
Day 0:50μM vs. Day 2:100μM	-0.02667	-0.1018 to 0.04848	No	ns	>0.9999
Day 0:50μM vs. Day 2:200μM	-0.001333	-0.07648 to 0.07381	No	ns	>0.9999
Day 0:50μM vs. Day 4:0μM	-0.8227	-0.8978 to -0.7475	Yes	****	<0.0001
Day 0:50μM vs. Day 4:25μM	-0.27	-0.3451 to -0.1949	Yes	****	<0.0001
Day 0:50μM vs. Day 4:50μM	-0.13	-0.2051 to -0.05485	Yes	****	<0.0001
Day 0:50μM vs. Day 4:100μM	-0.05067	-0.1258 to 0.02448	No	ns	0.7013
Day 0:50μM vs. Day 4:200μM	-0.002667	-0.07781 to 0.07248	No	ns	>0.9999
Day 0:50μM vs. Day 6:0μM	-1.733	-1.808 to -1.658	Yes	****	<0.0001
Day 0:50μM vs. Day 6:25μM	-0.314	-0.3891 to -0.2389	Yes	****	<0.0001
Day 0:50μM vs. Day 6:50μM	-0.118	-0.1931 to -0.04285	Yes	****	<0.0001
Day 0:50μM vs. Day 6:100μM	-0.02333	-0.09848 to 0.05181	No	ns	>0.9999
Day 0:50μM vs. Day 6:200μM	0.034	-0.04115 to 0.1091	No	ns	0.9963
Day 0:50μM vs. Day 8:0μM	-2.398	-2.473 to -2.323	Yes	****	<0.0001
Day 0:50μM vs. Day 8:25μM	-0.4247	-0.4998 to -0.3495	Yes	****	<0.0001
Day 0:50μM vs. Day 8:50μM	-0.086	-0.1611 to -0.01085	Yes	**	0.0083
Day 0:50μM vs. Day 8:100μM	-0.0006667	-0.07581 to 0.07448	No	ns	>0.9999
Day 0:50μM vs. Day 8:200μM	0.04333	-0.03181 to 0.1185	No	ns	0.9163
Day 0:50μM vs. Day 10:0μM	-3.091	-3.166 to -3.016	Yes	****	<0.0001
Day 0:50μM vs. Day 10:25μM	-0.778	-0.8531 to -0.7029	Yes	****	<0.0001
Day 0:50μM vs. Day 10:50μM	-0.078	-0.1531 to -0.002853	Yes	*	0.032
Day 0:50μM vs. Day 10:100μM	-0.014	-0.08915 to 0.06115	No	ns	>0.9999
Day 0:50μM vs. Day 10:200μM	0.02467	-0.05048 to 0.09981	No	ns	>0.9999
Day 0:100μM vs. Day 0:200μM	0.003333	-0.07181 to 0.07848	No	ns	>0.9999
Day 0:100μM vs. Day 1:0μM	-0.05933	-0.1345 to 0.01581	No	ns	0.3673
Day 0:100μM vs. Day 1:25μM	-0.04133	-0.1165 to 0.03381	No	ns	0.9491
Day 0:100μM vs. Day 1:50μM	-0.022	-0.09715 to 0.05315	No	ns	>0.9999
Day 0:100μM vs. Day 1:100μM	-0.008667	-0.08381 to 0.06648	No	ns	>0.9999
Day 0:100μM vs. Day 1:200μM	0.005333	-0.06981 to 0.08048	No	ns	>0.9999
Day 0:100μM vs. Day 2:0μM	-0.2393	-0.3145 to -0.1642	Yes	****	<0.0001
Day 0:100μM vs. Day 2:25μM	-0.1153	-0.1905 to -0.04019	Yes	****	<0.0001
Day 0:100μM vs. Day 2:50μM	-0.064	-0.1391 to 0.01115	No	ns	0.2247
Day 0:100μM vs. Day 2:100μM	-0.026	-0.1011 to 0.04915	No	ns	>0.9999
Day 0:100μM vs. Day 2:200μM	-0.0006667	-0.07581 to 0.07448	No	ns	>0.9999
Day 0:100μM vs. Day 4:0μM	-0.822	-0.8971 to -0.7469	Yes	****	<0.0001
Day 0:100μM vs. Day 4:25μM	-0.2693	-0.3445 to -0.1942	Yes	****	<0.0001
Day 0:100μM vs. Day 4:50μM	-0.1293	-0.2045 to -0.05419	Yes	****	<0.0001
Day 0:100μM vs. Day 4:100μM	-0.05	-0.1251 to 0.02515	No	ns	0.726
Day 0:100μM vs. Day 4:200μM	-0.002	-0.07715 to 0.07315	No	ns	>0.9999
Day 0:100μM vs. Day 6:0μM	-1.732	-1.807 to -1.657	Yes	****	<0.0001
Day 0:100μM vs. Day 6:25μM	-0.3133	-0.3885 to -0.2382	Yes	****	<0.0001
Day 0:100μM vs. Day 6:50μM	-0.1173	-0.1925 to -0.04219	Yes	****	<0.0001
Day 0:100μM vs. Day 6:100μM	-0.02267	-0.09781 to 0.05248	No	ns	>0.9999
Day 0:100μM vs. Day 6:200μM	0.03467	-0.04048 to 0.1098	No	ns	0.995
Day 0:100μM vs. Day 8:0μM	-2.397	-2.472 to -2.322	Yes	****	<0.0001
Day 0:100μM vs. Day 8:25μM	-0.424	-0.4991 to -0.3489	Yes	****	<0.0001
Day 0:100μM vs. Day 8:50μM	-0.08533	-0.1605 to -0.01019	Yes	**	0.0093
Day 0:100μM vs. Day 8:100μM	0	-0.07515 to 0.07515	No	ns	>0.9999
Day 0:100μM vs. Day 8:200μM	0.044	-0.03115 to 0.1191	No	ns	0.9028
Day 0:100μM vs. Day 10:0μM	-3.091	-3.166 to -3.016	Yes	****	<0.0001
Day 0:100μM vs. Day 10:25μM	-0.7773	-0.8525 to -0.7022	Yes	****	<0.0001
Day 0:100μM vs. Day 10:50μM	-0.07733	-0.1525 to -0.002186	Yes	*	0.0356
Day 0:100μM vs. Day 10:100μM	-0.01333	-0.08848 to 0.06181	No	ns	>0.9999
Day 0:100μM vs. Day 10:200μM	0.02533	-0.04981 to 0.1005	No	ns	>0.9999
Day 0:200μM vs. Day 1:0μM	-0.06267	-0.1378 to 0.01248	No	ns	0.261
Day 0:200μM vs. Day 1:25μM	-0.04467	-0.1198 to 0.03048	No	ns	0.888
Day 0:200μM vs. Day 1:50μM	-0.02533	-0.1005 to 0.04981	No	ns	>0.9999
Day 0:200μM vs. Day 1:100μM	-0.012	-0.08715 to 0.06315	No	ns	>0.9999
Day 0:200μM vs. Day 1:200μM	0.002	-0.07315 to 0.07715	No	ns	>0.9999
Day 0:200μM vs. Day 2:0μM	-0.2427	-0.3178 to -0.1675	Yes	****	<0.0001
Day 0:200μM vs. Day 2:25μM	-0.1187	-0.1938 to -0.04352	Yes	****	<0.0001
Day 0:200μM vs. Day 2:50μM	-0.06733	-0.1425 to 0.007814	No	ns	0.1499
Day 0:200μM vs. Day 2:100μM	-0.02933	-0.1045 to 0.04581	No	ns	0.9997
Day 0:200μM vs. Day 2:200μM	-0.004	-0.07915 to 0.07115	No	ns	>0.9999
Day 0:200μM vs. Day 4:0μM	-0.8253	-0.9005 to -0.7502	Yes	****	<0.0001
Day 0:200μM vs. Day 4:25μM	-0.2727	-0.3478 to -0.1975	Yes	****	<0.0001
Day 0:200μM vs. Day 4:50μM	-0.1327	-0.2078 to -0.05752	Yes	****	<0.0001
Day 0:200μM vs. Day 4:100μM	-0.05333	-0.1285 to 0.02181	No	ns	0.5976
Day 0:200μM vs. Day 4:200μM	-0.005333	-0.08048 to 0.06981	No	ns	>0.9999
Day 0:200μM vs. Day 6:0μM	-1.735	-1.810 to -1.660	Yes	****	<0.0001
Day 0:200μM vs. Day 6:25μM	-0.3167	-0.3918 to -0.2415	Yes	****	<0.0001
Day 0:200μM vs. Day 6:50μM	-0.1207	-0.1958 to -0.04552	Yes	****	<0.0001
Day 0:200μM vs. Day 6:100μM	-0.026	-0.1011 to 0.04915	No	ns	>0.9999
Day 0:200μM vs. Day 6:200μM	0.03133	-0.04381 to 0.1065	No	ns	0.9991
Day 0:200μM vs. Day 8:0μM	-2.401	-2.476 to -2.326	Yes	****	<0.0001
Day 0:200μM vs. Day 8:25μM	-0.4273	-0.5025 to -0.3522	Yes	****	<0.0001
Day 0:200μM vs. Day 8:50μM	-0.08867	-0.1638 to -0.01352	Yes	**	0.0051
Day 0:200μM vs. Day 8:100μM	-0.003333	-0.07848 to 0.07181	No	ns	>0.9999
Day 0:200μM vs. Day 8:200μM	0.04067	-0.03448 to 0.1158	No	ns	0.9576
Day 0:200μM vs. Day 10:0μM	-3.094	-3.169 to -3.019	Yes	****	<0.0001
Day 0:200μM vs. Day 10:25μM	-0.7807	-0.8558 to -0.7055	Yes	****	<0.0001
Day 0:200μM vs. Day 10:50μM	-0.08067	-0.1558 to -0.005520	Yes	*	0.0207
Day 0:200μM vs. Day 10:100μM	-0.01667	-0.09181 to 0.05848	No	ns	>0.9999
Day 0:200μM vs. Day 10:200μM	0.022	-0.05315 to 0.09715	No	ns	>0.9999
Day 1:0μM vs. Day 1:25μM	0.018	-0.05715 to 0.09315	No	ns	>0.9999
Day 1:0μM vs. Day 1:50μM	0.03733	-0.03781 to 0.1125	No	ns	0.9855
Day 1:0μM vs. Day 1:100μM	0.05067	-0.02448 to 0.1258	No	ns	0.7013
Day 1:0μM vs. Day 1:200μM	0.06467	-0.01048 to 0.1398	No	ns	0.2079
Day 1:0μM vs. Day 2:0μM	-0.18	-0.2551 to -0.1049	Yes	****	<0.0001
Day 1:0μM vs. Day 2:25μM	-0.056	-0.1311 to 0.01915	No	ns	0.4916
Day 1:0μM vs. Day 2:50μM	-0.004667	-0.07981 to 0.07048	No	ns	>0.9999
Day 1:0μM vs. Day 2:100μM	0.03333	-0.04181 to 0.1085	No	ns	0.9973
Day 1:0μM vs. Day 2:200μM	0.05867	-0.01648 to 0.1338	No	ns	0.3909
Day 1:0μM vs. Day 4:0μM	-0.7627	-0.8378 to -0.6875	Yes	****	<0.0001
Day 1:0μM vs. Day 4:25μM	-0.21	-0.2851 to -0.1349	Yes	****	<0.0001
Day 1:0μM vs. Day 4:50μM	-0.07	-0.1451 to 0.005147	No	ns	0.1053
Day 1:0μM vs. Day 4:100μM	0.009333	-0.06581 to 0.08448	No	ns	>0.9999
Day 1:0μM vs. Day 4:200μM	0.05733	-0.01781 to 0.1325	No	ns	0.4402
Day 1:0μM vs. Day 6:0μM	-1.673	-1.748 to -1.598	Yes	****	<0.0001
Day 1:0μM vs. Day 6:25μM	-0.254	-0.3291 to -0.1789	Yes	****	<0.0001
Day 1:0μM vs. Day 6:50μM	-0.058	-0.1331 to 0.01715	No	ns	0.4153
Day 1:0μM vs. Day 6:100μM	0.03667	-0.03848 to 0.1118	No	ns	0.9887
Day 1:0μM vs. Day 6:200μM	0.094	0.01885 to 0.1691	Yes	**	0.0019
Day 1:0μM vs. Day 8:0μM	-2.338	-2.413 to -2.263	Yes	****	<0.0001
Day 1:0μM vs. Day 8:25μM	-0.3647	-0.4398 to -0.2895	Yes	****	<0.0001
Day 1:0μM vs. Day 8:50μM	-0.026	-0.1011 to 0.04915	No	ns	>0.9999
Day 1:0μM vs. Day 8:100μM	0.05933	-0.01581 to 0.1345	No	ns	0.3673
Day 1:0μM vs. Day 8:200μM	0.1033	0.02819 to 0.1785	Yes	***	0.0003
Day 1:0μM vs. Day 10:0μM	-3.031	-3.106 to -2.956	Yes	****	<0.0001
Day 1:0μM vs. Day 10:25μM	-0.718	-0.7931 to -0.6429	Yes	****	<0.0001
Day 1:0μM vs. Day 10:50μM	-0.018	-0.09315 to 0.05715	No	ns	>0.9999
Day 1:0μM vs. Day 10:100μM	0.046	-0.02915 to 0.1211	No	ns	0.8545
Day 1:0μM vs. Day 10:200μM	0.08467	0.009520 to 0.1598	Yes	*	0.0105
Day 1:25μM vs. Day 1:50μM	0.01933	-0.05581 to 0.09448	No	ns	>0.9999
Day 1:25μM vs. Day 1:100μM	0.03267	-0.04248 to 0.1078	No	ns	0.9981
Day 1:25μM vs. Day 1:200μM	0.04667	-0.02848 to 0.1218	No	ns	0.8359
Day 1:25μM vs. Day 2:0μM	-0.198	-0.2731 to -0.1229	Yes	****	<0.0001
Day 1:25μM vs. Day 2:25μM	-0.074	-0.1491 to 0.001147	No	ns	0.0594
Day 1:25μM vs. Day 2:50μM	-0.02267	-0.09781 to 0.05248	No	ns	>0.9999
Day 1:25μM vs. Day 2:100μM	0.01533	-0.05981 to 0.09048	No	ns	>0.9999
Day 1:25μM vs. Day 2:200μM	0.04067	-0.03448 to 0.1158	No	ns	0.9576
Day 1:25μM vs. Day 4:0μM	-0.7807	-0.8558 to -0.7055	Yes	****	<0.0001
Day 1:25μM vs. Day 4:25μM	-0.228	-0.3031 to -0.1529	Yes	****	<0.0001
Day 1:25μM vs. Day 4:50μM	-0.088	-0.1631 to -0.01285	Yes	**	0.0058
Day 1:25μM vs. Day 4:100μM	-0.008667	-0.08381 to 0.06648	No	ns	>0.9999
Day 1:25μM vs. Day 4:200μM	0.03933	-0.03581 to 0.1145	No	ns	0.9715
Day 1:25μM vs. Day 6:0μM	-1.691	-1.766 to -1.616	Yes	****	<0.0001
Day 1:25μM vs. Day 6:25μM	-0.272	-0.3471 to -0.1969	Yes	****	<0.0001
Day 1:25μM vs. Day 6:50μM	-0.076	-0.1511 to -0.0008531	Yes	*	0.0439
Day 1:25μM vs. Day 6:100μM	0.01867	-0.05648 to 0.09381	No	ns	>0.9999
Day 1:25μM vs. Day 6:200μM	0.076	0.0008531 to 0.1511	Yes	*	0.0439
Day 1:25μM vs. Day 8:0μM	-2.356	-2.431 to -2.281	Yes	****	<0.0001
Day 1:25μM vs. Day 8:25μM	-0.3827	-0.4578 to -0.3075	Yes	****	<0.0001
Day 1:25μM vs. Day 8:50μM	-0.044	-0.1191 to 0.03115	No	ns	0.9028
Day 1:25μM vs. Day 8:100μM	0.04133	-0.03381 to 0.1165	No	ns	0.9491
Day 1:25μM vs. Day 8:200μM	0.08533	0.01019 to 0.1605	Yes	**	0.0093
Day 1:25μM vs. Day 10:0μM	-3.049	-3.124 to -2.974	Yes	****	<0.0001
Day 1:25μM vs. Day 10:25μM	-0.736	-0.8111 to -0.6609	Yes	****	<0.0001
Day 1:25μM vs. Day 10:50μM	-0.036	-0.1111 to 0.03915	No	ns	0.9913
Day 1:25μM vs. Day 10:100μM	0.028	-0.04715 to 0.1031	No	ns	0.9999
Day 1:25μM vs. Day 10:200μM	0.06667	-0.008480 to 0.1418	No	ns	0.1631
Day 1:50μM vs. Day 1:100μM	0.01333	-0.06181 to 0.08848	No	ns	>0.9999
Day 1:50μM vs. Day 1:200μM	0.02733	-0.04781 to 0.1025	No	ns	>0.9999
Day 1:50μM vs. Day 2:0μM	-0.2173	-0.2925 to -0.1422	Yes	****	<0.0001
Day 1:50μM vs. Day 2:25μM	-0.09333	-0.1685 to -0.01819	Yes	**	0.0022
Day 1:50μM vs. Day 2:50μM	-0.042	-0.1171 to 0.03315	No	ns	0.9394
Day 1:50μM vs. Day 2:100μM	-0.004	-0.07915 to 0.07115	No	ns	>0.9999
Day 1:50μM vs. Day 2:200μM	0.02133	-0.05381 to 0.09648	No	ns	>0.9999
Day 1:50μM vs. Day 4:0μM	-0.8	-0.8751 to -0.7249	Yes	****	<0.0001
Day 1:50μM vs. Day 4:25μM	-0.2473	-0.3225 to -0.1722	Yes	****	<0.0001
Day 1:50μM vs. Day 4:50μM	-0.1073	-0.1825 to -0.03219	Yes	***	0.0001
Day 1:50μM vs. Day 4:100μM	-0.028	-0.1031 to 0.04715	No	ns	0.9999
Day 1:50μM vs. Day 4:200μM	0.02	-0.05515 to 0.09515	No	ns	>0.9999
Day 1:50μM vs. Day 6:0μM	-1.71	-1.785 to -1.635	Yes	****	<0.0001
Day 1:50μM vs. Day 6:25μM	-0.2913	-0.3665 to -0.2162	Yes	****	<0.0001
Day 1:50μM vs. Day 6:50μM	-0.09533	-0.1705 to -0.02019	Yes	**	0.0015
Day 1:50μM vs. Day 6:100μM	-0.0006667	-0.07581 to 0.07448	No	ns	>0.9999
Day 1:50μM vs. Day 6:200μM	0.05667	-0.01848 to 0.1318	No	ns	0.4657
Day 1:50μM vs. Day 8:0μM	-2.375	-2.450 to -2.300	Yes	****	<0.0001
Day 1:50μM vs. Day 8:25μM	-0.402	-0.4771 to -0.3269	Yes	****	<0.0001
Day 1:50μM vs. Day 8:50μM	-0.06333	-0.1385 to 0.01181	No	ns	0.2424
Day 1:50μM vs. Day 8:100μM	0.022	-0.05315 to 0.09715	No	ns	>0.9999
Day 1:50μM vs. Day 8:200μM	0.066	-0.009147 to 0.1411	No	ns	0.1771
Day 1:50μM vs. Day 10:0μM	-3.069	-3.144 to -2.994	Yes	****	<0.0001
Day 1:50μM vs. Day 10:25μM	-0.7553	-0.8305 to -0.6802	Yes	****	<0.0001
Day 1:50μM vs. Day 10:50μM	-0.05533	-0.1305 to 0.01981	No	ns	0.5179
Day 1:50μM vs. Day 10:100μM	0.008667	-0.06648 to 0.08381	No	ns	>0.9999
Day 1:50μM vs. Day 10:200μM	0.04733	-0.02781 to 0.1225	No	ns	0.816
Day 1:100μM vs. Day 1:200μM	0.014	-0.06115 to 0.08915	No	ns	>0.9999
Day 1:100μM vs. Day 2:0μM	-0.2307	-0.3058 to -0.1555	Yes	****	<0.0001
Day 1:100μM vs. Day 2:25μM	-0.1067	-0.1818 to -0.03152	Yes	***	0.0002
Day 1:100μM vs. Day 2:50μM	-0.05533	-0.1305 to 0.01981	No	ns	0.5179
Day 1:100μM vs. Day 2:100μM	-0.01733	-0.09248 to 0.05781	No	ns	>0.9999
Day 1:100μM vs. Day 2:200μM	0.008	-0.06715 to 0.08315	No	ns	>0.9999
Day 1:100μM vs. Day 4:0μM	-0.8133	-0.8885 to -0.7382	Yes	****	<0.0001
Day 1:100μM vs. Day 4:25μM	-0.2607	-0.3358 to -0.1855	Yes	****	<0.0001
Day 1:100μM vs. Day 4:50μM	-0.1207	-0.1958 to -0.04552	Yes	****	<0.0001
Day 1:100μM vs. Day 4:100μM	-0.04133	-0.1165 to 0.03381	No	ns	0.9491
Day 1:100μM vs. Day 4:200μM	0.006667	-0.06848 to 0.08181	No	ns	>0.9999
Day 1:100μM vs. Day 6:0μM	-1.723	-1.798 to -1.648	Yes	****	<0.0001
Day 1:100μM vs. Day 6:25μM	-0.3047	-0.3798 to -0.2295	Yes	****	<0.0001
Day 1:100μM vs. Day 6:50μM	-0.1087	-0.1838 to -0.03352	Yes	***	0.0001
Day 1:100μM vs. Day 6:100μM	-0.014	-0.08915 to 0.06115	No	ns	>0.9999
Day 1:100μM vs. Day 6:200μM	0.04333	-0.03181 to 0.1185	No	ns	0.9163
Day 1:100μM vs. Day 8:0μM	-2.389	-2.464 to -2.314	Yes	****	<0.0001
Day 1:100μM vs. Day 8:25μM	-0.4153	-0.4905 to -0.3402	Yes	****	<0.0001
Day 1:100μM vs. Day 8:50μM	-0.07667	-0.1518 to -0.001520	Yes	*	0.0395
Day 1:100μM vs. Day 8:100μM	0.008667	-0.06648 to 0.08381	No	ns	>0.9999
Day 1:100μM vs. Day 8:200μM	0.05267	-0.02248 to 0.1278	No	ns	0.624
Day 1:100μM vs. Day 10:0μM	-3.082	-3.157 to -3.007	Yes	****	<0.0001
Day 1:100μM vs. Day 10:25μM	-0.7687	-0.8438 to -0.6935	Yes	****	<0.0001
Day 1:100μM vs. Day 10:50μM	-0.06867	-0.1438 to 0.006480	No	ns	0.126
Day 1:100μM vs. Day 10:100μM	-0.004667	-0.07981 to 0.07048	No	ns	>0.9999
Day 1:100μM vs. Day 10:200μM	0.034	-0.04115 to 0.1091	No	ns	0.9963
Day 1:200μM vs. Day 2:0μM	-0.2447	-0.3198 to -0.1695	Yes	****	<0.0001
Day 1:200μM vs. Day 2:25μM	-0.1207	-0.1958 to -0.04552	Yes	****	<0.0001
Day 1:200μM vs. Day 2:50μM	-0.06933	-0.1445 to 0.005814	No	ns	0.1153
Day 1:200μM vs. Day 2:100μM	-0.03133	-0.1065 to 0.04381	No	ns	0.9991
Day 1:200μM vs. Day 2:200μM	-0.006	-0.08115 to 0.06915	No	ns	>0.9999
Day 1:200μM vs. Day 4:0μM	-0.8273	-0.9025 to -0.7522	Yes	****	<0.0001
Day 1:200μM vs. Day 4:25μM	-0.2747	-0.3498 to -0.1995	Yes	****	<0.0001
Day 1:200μM vs. Day 4:50μM	-0.1347	-0.2098 to -0.05952	Yes	****	<0.0001
Day 1:200μM vs. Day 4:100μM	-0.05533	-0.1305 to 0.01981	No	ns	0.5179
Day 1:200μM vs. Day 4:200μM	-0.007333	-0.08248 to 0.06781	No	ns	>0.9999
Day 1:200μM vs. Day 6:0μM	-1.737	-1.812 to -1.662	Yes	****	<0.0001
Day 1:200μM vs. Day 6:25μM	-0.3187	-0.3938 to -0.2435	Yes	****	<0.0001
Day 1:200μM vs. Day 6:50μM	-0.1227	-0.1978 to -0.04752	Yes	****	<0.0001
Day 1:200μM vs. Day 6:100μM	-0.028	-0.1031 to 0.04715	No	ns	0.9999
Day 1:200μM vs. Day 6:200μM	0.02933	-0.04581 to 0.1045	No	ns	0.9997
Day 1:200μM vs. Day 8:0μM	-2.403	-2.478 to -2.328	Yes	****	<0.0001
Day 1:200μM vs. Day 8:25μM	-0.4293	-0.5045 to -0.3542	Yes	****	<0.0001
Day 1:200μM vs. Day 8:50μM	-0.09067	-0.1658 to -0.01552	Yes	**	0.0035
Day 1:200μM vs. Day 8:100μM	-0.005333	-0.08048 to 0.06981	No	ns	>0.9999
Day 1:200μM vs. Day 8:200μM	0.03867	-0.03648 to 0.1138	No	ns	0.977
Day 1:200μM vs. Day 10:0μM	-3.096	-3.171 to -3.021	Yes	****	<0.0001
Day 1:200μM vs. Day 10:25μM	-0.7827	-0.8578 to -0.7075	Yes	****	<0.0001
Day 1:200μM vs. Day 10:50μM	-0.08267	-0.1578 to -0.007520	Yes	*	0.0148
Day 1:200μM vs. Day 10:100μM	-0.01867	-0.09381 to 0.05648	No	ns	>0.9999
Day 1:200μM vs. Day 10:200μM	0.02	-0.05515 to 0.09515	No	ns	>0.9999
Day 2:0μM vs. Day 2:25μM	0.124	0.04885 to 0.1991	Yes	****	<0.0001
Day 2:0μM vs. Day 2:50μM	0.1753	0.1002 to 0.2505	Yes	****	<0.0001
Day 2:0μM vs. Day 2:100μM	0.2133	0.1382 to 0.2885	Yes	****	<0.0001
Day 2:0μM vs. Day 2:200μM	0.2387	0.1635 to 0.3138	Yes	****	<0.0001
Day 2:0μM vs. Day 4:0μM	-0.5827	-0.6578 to -0.5075	Yes	****	<0.0001
Day 2:0μM vs. Day 4:25μM	-0.03	-0.1051 to 0.04515	No	ns	0.9996
Day 2:0μM vs. Day 4:50μM	0.11	0.03485 to 0.1851	Yes	****	<0.0001
Day 2:0μM vs. Day 4:100μM	0.1893	0.1142 to 0.2645	Yes	****	<0.0001
Day 2:0μM vs. Day 4:200μM	0.2373	0.1622 to 0.3125	Yes	****	<0.0001
Day 2:0μM vs. Day 6:0μM	-1.493	-1.568 to -1.418	Yes	****	<0.0001
Day 2:0μM vs. Day 6:25μM	-0.074	-0.1491 to 0.001147	No	ns	0.0594
Day 2:0μM vs. Day 6:50μM	0.122	0.04685 to 0.1971	Yes	****	<0.0001
Day 2:0μM vs. Day 6:100μM	0.2167	0.1415 to 0.2918	Yes	****	<0.0001
Day 2:0μM vs. Day 6:200μM	0.274	0.1989 to 0.3491	Yes	****	<0.0001
Day 2:0μM vs. Day 8:0μM	-2.158	-2.233 to -2.083	Yes	****	<0.0001
Day 2:0μM vs. Day 8:25μM	-0.1847	-0.2598 to -0.1095	Yes	****	<0.0001
Day 2:0μM vs. Day 8:50μM	0.154	0.07885 to 0.2291	Yes	****	<0.0001
Day 2:0μM vs. Day 8:100μM	0.2393	0.1642 to 0.3145	Yes	****	<0.0001
Day 2:0μM vs. Day 8:200μM	0.2833	0.2082 to 0.3585	Yes	****	<0.0001
Day 2:0μM vs. Day 10:0μM	-2.851	-2.926 to -2.776	Yes	****	<0.0001
Day 2:0μM vs. Day 10:25μM	-0.538	-0.6131 to -0.4629	Yes	****	<0.0001
Day 2:0μM vs. Day 10:50μM	0.162	0.08685 to 0.2371	Yes	****	<0.0001
Day 2:0μM vs. Day 10:100μM	0.226	0.1509 to 0.3011	Yes	****	<0.0001
Day 2:0μM vs. Day 10:200μM	0.2647	0.1895 to 0.3398	Yes	****	<0.0001
Day 2:25μM vs. Day 2:50μM	0.05133	-0.02381 to 0.1265	No	ns	0.676
Day 2:25μM vs. Day 2:100μM	0.08933	0.01419 to 0.1645	Yes	**	0.0045
Day 2:25μM vs. Day 2:200μM	0.1147	0.03952 to 0.1898	Yes	****	<0.0001
Day 2:25μM vs. Day 4:0μM	-0.7067	-0.7818 to -0.6315	Yes	****	<0.0001
Day 2:25μM vs. Day 4:25μM	-0.154	-0.2291 to -0.07885	Yes	****	<0.0001
Day 2:25μM vs. Day 4:50μM	-0.014	-0.08915 to 0.06115	No	ns	>0.9999
Day 2:25μM vs. Day 4:100μM	0.06533	-0.009814 to 0.1405	No	ns	0.1921
Day 2:25μM vs. Day 4:200μM	0.1133	0.03819 to 0.1885	Yes	****	<0.0001
Day 2:25μM vs. Day 6:0μM	-1.617	-1.692 to -1.542	Yes	****	<0.0001
Day 2:25μM vs. Day 6:25μM	-0.198	-0.2731 to -0.1229	Yes	****	<0.0001
Day 2:25μM vs. Day 6:50μM	-0.002	-0.07715 to 0.07315	No	ns	>0.9999
Day 2:25μM vs. Day 6:100μM	0.09267	0.01752 to 0.1678	Yes	**	0.0024
Day 2:25μM vs. Day 6:200μM	0.15	0.07485 to 0.2251	Yes	****	<0.0001
Day 2:25μM vs. Day 8:0μM	-2.282	-2.357 to -2.207	Yes	****	<0.0001
Day 2:25μM vs. Day 8:25μM	-0.3087	-0.3838 to -0.2335	Yes	****	<0.0001
Day 2:25μM vs. Day 8:50μM	0.03	-0.04515 to 0.1051	No	ns	0.9996
Day 2:25μM vs. Day 8:100μM	0.1153	0.04019 to 0.1905	Yes	****	<0.0001
Day 2:25μM vs. Day 8:200μM	0.1593	0.08419 to 0.2345	Yes	****	<0.0001
Day 2:25μM vs. Day 10:0μM	-2.975	-3.050 to -2.900	Yes	****	<0.0001
Day 2:25μM vs. Day 10:25μM	-0.662	-0.7371 to -0.5869	Yes	****	<0.0001
Day 2:25μM vs. Day 10:50μM	0.038	-0.03715 to 0.1131	No	ns	0.9816
Day 2:25μM vs. Day 10:100μM	0.102	0.02685 to 0.1771	Yes	***	0.0004
Day 2:25μM vs. Day 10:200μM	0.1407	0.06552 to 0.2158	Yes	****	<0.0001
Day 2:50μM vs. Day 2:100μM	0.038	-0.03715 to 0.1131	No	ns	0.9816
Day 2:50μM vs. Day 2:200μM	0.06333	-0.01181 to 0.1385	No	ns	0.2424
Day 2:50μM vs. Day 4:0μM	-0.758	-0.8331 to -0.6829	Yes	****	<0.0001
Day 2:50μM vs. Day 4:25μM	-0.2053	-0.2805 to -0.1302	Yes	****	<0.0001
Day 2:50μM vs. Day 4:50μM	-0.06533	-0.1405 to 0.009814	No	ns	0.1921
Day 2:50μM vs. Day 4:100μM	0.014	-0.06115 to 0.08915	No	ns	>0.9999
Day 2:50μM vs. Day 4:200μM	0.062	-0.01315 to 0.1371	No	ns	0.2805
Day 2:50μM vs. Day 6:0μM	-1.668	-1.743 to -1.593	Yes	****	<0.0001
Day 2:50μM vs. Day 6:25μM	-0.2493	-0.3245 to -0.1742	Yes	****	<0.0001
Day 2:50μM vs. Day 6:50μM	-0.05333	-0.1285 to 0.02181	No	ns	0.5976
Day 2:50μM vs. Day 6:100μM	0.04133	-0.03381 to 0.1165	No	ns	0.9491
Day 2:50μM vs. Day 6:200μM	0.09867	0.02352 to 0.1738	Yes	***	0.0008
Day 2:50μM vs. Day 8:0μM	-2.333	-2.408 to -2.258	Yes	****	<0.0001
Day 2:50μM vs. Day 8:25μM	-0.36	-0.4351 to -0.2849	Yes	****	<0.0001
Day 2:50μM vs. Day 8:50μM	-0.02133	-0.09648 to 0.05381	No	ns	>0.9999
Day 2:50μM vs. Day 8:100μM	0.064	-0.01115 to 0.1391	No	ns	0.2247
Day 2:50μM vs. Day 8:200μM	0.108	0.03285 to 0.1831	Yes	***	0.0001
Day 2:50μM vs. Day 10:0μM	-3.027	-3.102 to -2.952	Yes	****	<0.0001
Day 2:50μM vs. Day 10:25μM	-0.7133	-0.7885 to -0.6382	Yes	****	<0.0001
Day 2:50μM vs. Day 10:50μM	-0.01333	-0.08848 to 0.06181	No	ns	>0.9999
Day 2:50μM vs. Day 10:100μM	0.05067	-0.02448 to 0.1258	No	ns	0.7013
Day 2:50μM vs. Day 10:200μM	0.08933	0.01419 to 0.1645	Yes	**	0.0045
Day 2:100μM vs. Day 2:200μM	0.02533	-0.04981 to 0.1005	No	ns	>0.9999
Day 2:100μM vs. Day 4:0μM	-0.796	-0.8711 to -0.7209	Yes	****	<0.0001
Day 2:100μM vs. Day 4:25μM	-0.2433	-0.3185 to -0.1682	Yes	****	<0.0001
Day 2:100μM vs. Day 4:50μM	-0.1033	-0.1785 to -0.02819	Yes	***	0.0003
Day 2:100μM vs. Day 4:100μM	-0.024	-0.09915 to 0.05115	No	ns	>0.9999
Day 2:100μM vs. Day 4:200μM	0.024	-0.05115 to 0.09915	No	ns	>0.9999
Day 2:100μM vs. Day 6:0μM	-1.706	-1.781 to -1.631	Yes	****	<0.0001
Day 2:100μM vs. Day 6:25μM	-0.2873	-0.3625 to -0.2122	Yes	****	<0.0001
Day 2:100μM vs. Day 6:50μM	-0.09133	-0.1665 to -0.01619	Yes	**	0.0031
Day 2:100μM vs. Day 6:100μM	0.003333	-0.07181 to 0.07848	No	ns	>0.9999
Day 2:100μM vs. Day 6:200μM	0.06067	-0.01448 to 0.1358	No	ns	0.3222
Day 2:100μM vs. Day 8:0μM	-2.371	-2.446 to -2.296	Yes	****	<0.0001
Day 2:100μM vs. Day 8:25μM	-0.398	-0.4731 to -0.3229	Yes	****	<0.0001
Day 2:100μM vs. Day 8:50μM	-0.05933	-0.1345 to 0.01581	No	ns	0.3673
Day 2:100μM vs. Day 8:100μM	0.026	-0.04915 to 0.1011	No	ns	>0.9999
Day 2:100μM vs. Day 8:200μM	0.07	-0.005147 to 0.1451	No	ns	0.1053
Day 2:100μM vs. Day 10:0μM	-3.065	-3.140 to -2.990	Yes	****	<0.0001
Day 2:100μM vs. Day 10:25μM	-0.7513	-0.8265 to -0.6762	Yes	****	<0.0001
Day 2:100μM vs. Day 10:50μM	-0.05133	-0.1265 to 0.02381	No	ns	0.676
Day 2:100μM vs. Day 10:100μM	0.01267	-0.06248 to 0.08781	No	ns	>0.9999
Day 2:100μM vs. Day 10:200μM	0.05133	-0.02381 to 0.1265	No	ns	0.676
Day 2:200μM vs. Day 4:0μM	-0.8213	-0.8965 to -0.7462	Yes	****	<0.0001
Day 2:200μM vs. Day 4:25μM	-0.2687	-0.3438 to -0.1935	Yes	****	<0.0001
Day 2:200μM vs. Day 4:50μM	-0.1287	-0.2038 to -0.05352	Yes	****	<0.0001
Day 2:200μM vs. Day 4:100μM	-0.04933	-0.1245 to 0.02581	No	ns	0.7499
Day 2:200μM vs. Day 4:200μM	-0.001333	-0.07648 to 0.07381	No	ns	>0.9999
Day 2:200μM vs. Day 6:0μM	-1.731	-1.806 to -1.656	Yes	****	<0.0001
Day 2:200μM vs. Day 6:25μM	-0.3127	-0.3878 to -0.2375	Yes	****	<0.0001
Day 2:200μM vs. Day 6:50μM	-0.1167	-0.1918 to -0.04152	Yes	****	<0.0001
Day 2:200μM vs. Day 6:100μM	-0.022	-0.09715 to 0.05315	No	ns	>0.9999
Day 2:200μM vs. Day 6:200μM	0.03533	-0.03981 to 0.1105	No	ns	0.9933
Day 2:200μM vs. Day 8:0μM	-2.397	-2.472 to -2.322	Yes	****	<0.0001
Day 2:200μM vs. Day 8:25μM	-0.4233	-0.4985 to -0.3482	Yes	****	<0.0001
Day 2:200μM vs. Day 8:50μM	-0.08467	-0.1598 to -0.009520	Yes	*	0.0105
Day 2:200μM vs. Day 8:100μM	0.0006667	-0.07448 to 0.07581	No	ns	>0.9999
Day 2:200μM vs. Day 8:200μM	0.04467	-0.03048 to 0.1198	No	ns	0.888
Day 2:200μM vs. Day 10:0μM	-3.09	-3.165 to -3.015	Yes	****	<0.0001
Day 2:200μM vs. Day 10:25μM	-0.7767	-0.8518 to -0.7015	Yes	****	<0.0001
Day 2:200μM vs. Day 10:50μM	-0.07667	-0.1518 to -0.001520	Yes	*	0.0395
Day 2:200μM vs. Day 10:100μM	-0.01267	-0.08781 to 0.06248	No	ns	>0.9999
Day 2:200μM vs. Day 10:200μM	0.026	-0.04915 to 0.1011	No	ns	>0.9999
Day 4:0μM vs. Day 4:25μM	0.5527	0.4775 to 0.6278	Yes	****	<0.0001
Day 4:0μM vs. Day 4:50μM	0.6927	0.6175 to 0.7678	Yes	****	<0.0001
Day 4:0μM vs. Day 4:100μM	0.772	0.6969 to 0.8471	Yes	****	<0.0001
Day 4:0μM vs. Day 4:200μM	0.82	0.7449 to 0.8951	Yes	****	<0.0001
Day 4:0μM vs. Day 6:0μM	-0.91	-0.9851 to -0.8349	Yes	****	<0.0001
Day 4:0μM vs. Day 6:25μM	0.5087	0.4335 to 0.5838	Yes	****	<0.0001
Day 4:0μM vs. Day 6:50μM	0.7047	0.6295 to 0.7798	Yes	****	<0.0001
Day 4:0μM vs. Day 6:100μM	0.7993	0.7242 to 0.8745	Yes	****	<0.0001
Day 4:0μM vs. Day 6:200μM	0.8567	0.7815 to 0.9318	Yes	****	<0.0001
Day 4:0μM vs. Day 8:0μM	-1.575	-1.650 to -1.500	Yes	****	<0.0001
Day 4:0μM vs. Day 8:25μM	0.398	0.3229 to 0.4731	Yes	****	<0.0001
Day 4:0μM vs. Day 8:50μM	0.7367	0.6615 to 0.8118	Yes	****	<0.0001
Day 4:0μM vs. Day 8:100μM	0.822	0.7469 to 0.8971	Yes	****	<0.0001
Day 4:0μM vs. Day 8:200μM	0.866	0.7909 to 0.9411	Yes	****	<0.0001
Day 4:0μM vs. Day 10:0μM	-2.269	-2.344 to -2.194	Yes	****	<0.0001
Day 4:0μM vs. Day 10:25μM	0.04467	-0.03048 to 0.1198	No	ns	0.888
Day 4:0μM vs. Day 10:50μM	0.7447	0.6695 to 0.8198	Yes	****	<0.0001
Day 4:0μM vs. Day 10:100μM	0.8087	0.7335 to 0.8838	Yes	****	<0.0001
Day 4:0μM vs. Day 10:200μM	0.8473	0.7722 to 0.9225	Yes	****	<0.0001
Day 4:25μM vs. Day 4:50μM	0.14	0.06485 to 0.2151	Yes	****	<0.0001
Day 4:25μM vs. Day 4:100μM	0.2193	0.1442 to 0.2945	Yes	****	<0.0001
Day 4:25μM vs. Day 4:200μM	0.2673	0.1922 to 0.3425	Yes	****	<0.0001
Day 4:25μM vs. Day 6:0μM	-1.463	-1.538 to -1.388	Yes	****	<0.0001
Day 4:25μM vs. Day 6:25μM	-0.044	-0.1191 to 0.03115	No	ns	0.9028
Day 4:25μM vs. Day 6:50μM	0.152	0.07685 to 0.2271	Yes	****	<0.0001
Day 4:25μM vs. Day 6:100μM	0.2467	0.1715 to 0.3218	Yes	****	<0.0001
Day 4:25μM vs. Day 6:200μM	0.304	0.2289 to 0.3791	Yes	****	<0.0001
Day 4:25μM vs. Day 8:0μM	-2.128	-2.203 to -2.053	Yes	****	<0.0001
Day 4:25μM vs. Day 8:25μM	-0.1547	-0.2298 to -0.07952	Yes	****	<0.0001
Day 4:25μM vs. Day 8:50μM	0.184	0.1089 to 0.2591	Yes	****	<0.0001
Day 4:25μM vs. Day 8:100μM	0.2693	0.1942 to 0.3445	Yes	****	<0.0001
Day 4:25μM vs. Day 8:200μM	0.3133	0.2382 to 0.3885	Yes	****	<0.0001
Day 4:25μM vs. Day 10:0μM	-2.821	-2.896 to -2.746	Yes	****	<0.0001
Day 4:25μM vs. Day 10:25μM	-0.508	-0.5831 to -0.4329	Yes	****	<0.0001
Day 4:25μM vs. Day 10:50μM	0.192	0.1169 to 0.2671	Yes	****	<0.0001
Day 4:25μM vs. Day 10:100μM	0.256	0.1809 to 0.3311	Yes	****	<0.0001
Day 4:25μM vs. Day 10:200μM	0.2947	0.2195 to 0.3698	Yes	****	<0.0001
Day 4:50μM vs. Day 4:100μM	0.07933	0.004186 to 0.1545	Yes	*	0.0258
Day 4:50μM vs. Day 4:200μM	0.1273	0.05219 to 0.2025	Yes	****	<0.0001
Day 4:50μM vs. Day 6:0μM	-1.603	-1.678 to -1.528	Yes	****	<0.0001
Day 4:50μM vs. Day 6:25μM	-0.184	-0.2591 to -0.1089	Yes	****	<0.0001
Day 4:50μM vs. Day 6:50μM	0.012	-0.06315 to 0.08715	No	ns	>0.9999
Day 4:50μM vs. Day 6:100μM	0.1067	0.03152 to 0.1818	Yes	***	0.0002
Day 4:50μM vs. Day 6:200μM	0.164	0.08885 to 0.2391	Yes	****	<0.0001
Day 4:50μM vs. Day 8:0μM	-2.268	-2.343 to -2.193	Yes	****	<0.0001
Day 4:50μM vs. Day 8:25μM	-0.2947	-0.3698 to -0.2195	Yes	****	<0.0001
Day 4:50μM vs. Day 8:50μM	0.044	-0.03115 to 0.1191	No	ns	0.9028
Day 4:50μM vs. Day 8:100μM	0.1293	0.05419 to 0.2045	Yes	****	<0.0001
Day 4:50μM vs. Day 8:200μM	0.1733	0.09819 to 0.2485	Yes	****	<0.0001
Day 4:50μM vs. Day 10:0μM	-2.961	-3.036 to -2.886	Yes	****	<0.0001
Day 4:50μM vs. Day 10:25μM	-0.648	-0.7231 to -0.5729	Yes	****	<0.0001
Day 4:50μM vs. Day 10:50μM	0.052	-0.02315 to 0.1271	No	ns	0.6502
Day 4:50μM vs. Day 10:100μM	0.116	0.04085 to 0.1911	Yes	****	<0.0001
Day 4:50μM vs. Day 10:200μM	0.1547	0.07952 to 0.2298	Yes	****	<0.0001
Day 4:100μM vs. Day 4:200μM	0.048	-0.02715 to 0.1231	No	ns	0.795
Day 4:100μM vs. Day 6:0μM	-1.682	-1.757 to -1.607	Yes	****	<0.0001
Day 4:100μM vs. Day 6:25μM	-0.2633	-0.3385 to -0.1882	Yes	****	<0.0001
Day 4:100μM vs. Day 6:50μM	-0.06733	-0.1425 to 0.007814	No	ns	0.1499
Day 4:100μM vs. Day 6:100μM	0.02733	-0.04781 to 0.1025	No	ns	>0.9999
Day 4:100μM vs. Day 6:200μM	0.08467	0.009520 to 0.1598	Yes	*	0.0105
Day 4:100μM vs. Day 8:0μM	-2.347	-2.422 to -2.272	Yes	****	<0.0001
Day 4:100μM vs. Day 8:25μM	-0.374	-0.4491 to -0.2989	Yes	****	<0.0001
Day 4:100μM vs. Day 8:50μM	-0.03533	-0.1105 to 0.03981	No	ns	0.9933
Day 4:100μM vs. Day 8:100μM	0.05	-0.02515 to 0.1251	No	ns	0.726
Day 4:100μM vs. Day 8:200μM	0.094	0.01885 to 0.1691	Yes	**	0.0019
Day 4:100μM vs. Day 10:0μM	-3.041	-3.116 to -2.966	Yes	****	<0.0001
Day 4:100μM vs. Day 10:25μM	-0.7273	-0.8025 to -0.6522	Yes	****	<0.0001
Day 4:100μM vs. Day 10:50μM	-0.02733	-0.1025 to 0.04781	No	ns	>0.9999
Day 4:100μM vs. Day 10:100μM	0.03667	-0.03848 to 0.1118	No	ns	0.9887
Day 4:100μM vs. Day 10:200μM	0.07533	0.0001864 to 0.1505	Yes	*	0.0486
Day 4:200μM vs. Day 6:0μM	-1.73	-1.805 to -1.655	Yes	****	<0.0001
Day 4:200μM vs. Day 6:25μM	-0.3113	-0.3865 to -0.2362	Yes	****	<0.0001
Day 4:200μM vs. Day 6:50μM	-0.1153	-0.1905 to -0.04019	Yes	****	<0.0001
Day 4:200μM vs. Day 6:100μM	-0.02067	-0.09581 to 0.05448	No	ns	>0.9999
Day 4:200μM vs. Day 6:200μM	0.03667	-0.03848 to 0.1118	No	ns	0.9887
Day 4:200μM vs. Day 8:0μM	-2.395	-2.470 to -2.320	Yes	****	<0.0001
Day 4:200μM vs. Day 8:25μM	-0.422	-0.4971 to -0.3469	Yes	****	<0.0001
Day 4:200μM vs. Day 8:50μM	-0.08333	-0.1585 to -0.008186	Yes	*	0.0132
Day 4:200μM vs. Day 8:100μM	0.002	-0.07315 to 0.07715	No	ns	>0.9999
Day 4:200μM vs. Day 8:200μM	0.046	-0.02915 to 0.1211	No	ns	0.8545
Day 4:200μM vs. Day 10:0μM	-3.089	-3.164 to -3.014	Yes	****	<0.0001
Day 4:200μM vs. Day 10:25μM	-0.7753	-0.8505 to -0.7002	Yes	****	<0.0001
Day 4:200μM vs. Day 10:50μM	-0.07533	-0.1505 to -0.0001864	Yes	*	0.0486
Day 4:200μM vs. Day 10:100μM	-0.01133	-0.08648 to 0.06381	No	ns	>0.9999
Day 4:200μM vs. Day 10:200μM	0.02733	-0.04781 to 0.1025	No	ns	>0.9999
Day 6:0μM vs. Day 6:25μM	1.419	1.344 to 1.494	Yes	****	<0.0001
Day 6:0μM vs. Day 6:50μM	1.615	1.540 to 1.690	Yes	****	<0.0001
Day 6:0μM vs. Day 6:100μM	1.709	1.634 to 1.784	Yes	****	<0.0001
Day 6:0μM vs. Day 6:200μM	1.767	1.692 to 1.842	Yes	****	<0.0001
Day 6:0μM vs. Day 8:0μM	-0.6653	-0.7405 to -0.5902	Yes	****	<0.0001
Day 6:0μM vs. Day 8:25μM	1.308	1.233 to 1.383	Yes	****	<0.0001
Day 6:0μM vs. Day 8:50μM	1.647	1.572 to 1.722	Yes	****	<0.0001
Day 6:0μM vs. Day 8:100μM	1.732	1.657 to 1.807	Yes	****	<0.0001
Day 6:0μM vs. Day 8:200μM	1.776	1.701 to 1.851	Yes	****	<0.0001
Day 6:0μM vs. Day 10:0μM	-1.359	-1.434 to -1.284	Yes	****	<0.0001
Day 6:0μM vs. Day 10:25μM	0.9547	0.8795 to 1.030	Yes	****	<0.0001
Day 6:0μM vs. Day 10:50μM	1.655	1.580 to 1.730	Yes	****	<0.0001
Day 6:0μM vs. Day 10:100μM	1.719	1.644 to 1.794	Yes	****	<0.0001
Day 6:0μM vs. Day 10:200μM	1.757	1.682 to 1.832	Yes	****	<0.0001
Day 6:25μM vs. Day 6:50μM	0.196	0.1209 to 0.2711	Yes	****	<0.0001
Day 6:25μM vs. Day 6:100μM	0.2907	0.2155 to 0.3658	Yes	****	<0.0001
Day 6:25μM vs. Day 6:200μM	0.348	0.2729 to 0.4231	Yes	****	<0.0001
Day 6:25μM vs. Day 8:0μM	-2.084	-2.159 to -2.009	Yes	****	<0.0001
Day 6:25μM vs. Day 8:25μM	-0.1107	-0.1858 to -0.03552	Yes	****	<0.0001
Day 6:25μM vs. Day 8:50μM	0.228	0.1529 to 0.3031	Yes	****	<0.0001
Day 6:25μM vs. Day 8:100μM	0.3133	0.2382 to 0.3885	Yes	****	<0.0001
Day 6:25μM vs. Day 8:200μM	0.3573	0.2822 to 0.4325	Yes	****	<0.0001
Day 6:25μM vs. Day 10:0μM	-2.777	-2.852 to -2.702	Yes	****	<0.0001
Day 6:25μM vs. Day 10:25μM	-0.464	-0.5391 to -0.3889	Yes	****	<0.0001
Day 6:25μM vs. Day 10:50μM	0.236	0.1609 to 0.3111	Yes	****	<0.0001
Day 6:25μM vs. Day 10:100μM	0.3	0.2249 to 0.3751	Yes	****	<0.0001
Day 6:25μM vs. Day 10:200μM	0.3387	0.2635 to 0.4138	Yes	****	<0.0001
Day 6:50μM vs. Day 6:100μM	0.09467	0.01952 to 0.1698	Yes	**	0.0017
Day 6:50μM vs. Day 6:200μM	0.152	0.07685 to 0.2271	Yes	****	<0.0001
Day 6:50μM vs. Day 8:0μM	-2.28	-2.355 to -2.205	Yes	****	<0.0001
Day 6:50μM vs. Day 8:25μM	-0.3067	-0.3818 to -0.2315	Yes	****	<0.0001
Day 6:50μM vs. Day 8:50μM	0.032	-0.04315 to 0.1071	No	ns	0.9986
Day 6:50μM vs. Day 8:100μM	0.1173	0.04219 to 0.1925	Yes	****	<0.0001
Day 6:50μM vs. Day 8:200μM	0.1613	0.08619 to 0.2365	Yes	****	<0.0001
Day 6:50μM vs. Day 10:0μM	-2.973	-3.048 to -2.898	Yes	****	<0.0001
Day 6:50μM vs. Day 10:25μM	-0.66	-0.7351 to -0.5849	Yes	****	<0.0001
Day 6:50μM vs. Day 10:50μM	0.04	-0.03515 to 0.1151	No	ns	0.9651
Day 6:50μM vs. Day 10:100μM	0.104	0.02885 to 0.1791	Yes	***	0.0003
Day 6:50μM vs. Day 10:200μM	0.1427	0.06752 to 0.2178	Yes	****	<0.0001
Day 6:100μM vs. Day 6:200μM	0.05733	-0.01781 to 0.1325	No	ns	0.4402
Day 6:100μM vs. Day 8:0μM	-2.375	-2.450 to -2.300	Yes	****	<0.0001
Day 6:100μM vs. Day 8:25μM	-0.4013	-0.4765 to -0.3262	Yes	****	<0.0001
Day 6:100μM vs. Day 8:50μM	-0.06267	-0.1378 to 0.01248	No	ns	0.261
Day 6:100μM vs. Day 8:100μM	0.02267	-0.05248 to 0.09781	No	ns	>0.9999
Day 6:100μM vs. Day 8:200μM	0.06667	-0.008480 to 0.1418	No	ns	0.1631
Day 6:100μM vs. Day 10:0μM	-3.068	-3.143 to -2.993	Yes	****	<0.0001
Day 6:100μM vs. Day 10:25μM	-0.7547	-0.8298 to -0.6795	Yes	****	<0.0001
Day 6:100μM vs. Day 10:50μM	-0.05467	-0.1298 to 0.02048	No	ns	0.5444
Day 6:100μM vs. Day 10:100μM	0.009333	-0.06581 to 0.08448	No	ns	>0.9999
Day 6:100μM vs. Day 10:200μM	0.048	-0.02715 to 0.1231	No	ns	0.795
Day 6:200μM vs. Day 8:0μM	-2.432	-2.507 to -2.357	Yes	****	<0.0001
Day 6:200μM vs. Day 8:25μM	-0.4587	-0.5338 to -0.3835	Yes	****	<0.0001
Day 6:200μM vs. Day 8:50μM	-0.12	-0.1951 to -0.04485	Yes	****	<0.0001
Day 6:200μM vs. Day 8:100μM	-0.03467	-0.1098 to 0.04048	No	ns	0.995
Day 6:200μM vs. Day 8:200μM	0.009333	-0.06581 to 0.08448	No	ns	>0.9999
Day 6:200μM vs. Day 10:0μM	-3.125	-3.200 to -3.050	Yes	****	<0.0001
Day 6:200μM vs. Day 10:25μM	-0.812	-0.8871 to -0.7369	Yes	****	<0.0001
Day 6:200μM vs. Day 10:50μM	-0.112	-0.1871 to -0.03685	Yes	****	<0.0001
Day 6:200μM vs. Day 10:100μM	-0.048	-0.1231 to 0.02715	No	ns	0.795
Day 6:200μM vs. Day 10:200μM	-0.009333	-0.08448 to 0.06581	No	ns	>0.9999
Day 8:0μM vs. Day 8:25μM	1.973	1.898 to 2.048	Yes	****	<0.0001
Day 8:0μM vs. Day 8:50μM	2.312	2.237 to 2.387	Yes	****	<0.0001
Day 8:0μM vs. Day 8:100μM	2.397	2.322 to 2.472	Yes	****	<0.0001
Day 8:0μM vs. Day 8:200μM	2.441	2.366 to 2.516	Yes	****	<0.0001
Day 8:0μM vs. Day 10:0μM	-0.6933	-0.7685 to -0.6182	Yes	****	<0.0001
Day 8:0μM vs. Day 10:25μM	1.62	1.545 to 1.695	Yes	****	<0.0001
Day 8:0μM vs. Day 10:50μM	2.32	2.245 to 2.395	Yes	****	<0.0001
Day 8:0μM vs. Day 10:100μM	2.384	2.309 to 2.459	Yes	****	<0.0001
Day 8:0μM vs. Day 10:200μM	2.423	2.348 to 2.498	Yes	****	<0.0001
Day 8:25μM vs. Day 8:50μM	0.3387	0.2635 to 0.4138	Yes	****	<0.0001
Day 8:25μM vs. Day 8:100μM	0.424	0.3489 to 0.4991	Yes	****	<0.0001
Day 8:25μM vs. Day 8:200μM	0.468	0.3929 to 0.5431	Yes	****	<0.0001
Day 8:25μM vs. Day 10:0μM	-2.667	-2.742 to -2.592	Yes	****	<0.0001
Day 8:25μM vs. Day 10:25μM	-0.3533	-0.4285 to -0.2782	Yes	****	<0.0001
Day 8:25μM vs. Day 10:50μM	0.3467	0.2715 to 0.4218	Yes	****	<0.0001
Day 8:25μM vs. Day 10:100μM	0.4107	0.3355 to 0.4858	Yes	****	<0.0001
Day 8:25μM vs. Day 10:200μM	0.4493	0.3742 to 0.5245	Yes	****	<0.0001
Day 8:50μM vs. Day 8:100μM	0.08533	0.01019 to 0.1605	Yes	**	0.0093
Day 8:50μM vs. Day 8:200μM	0.1293	0.05419 to 0.2045	Yes	****	<0.0001
Day 8:50μM vs. Day 10:0μM	-3.005	-3.080 to -2.930	Yes	****	<0.0001
Day 8:50μM vs. Day 10:25μM	-0.692	-0.7671 to -0.6169	Yes	****	<0.0001
Day 8:50μM vs. Day 10:50μM	0.008	-0.06715 to 0.08315	No	ns	>0.9999
Day 8:50μM vs. Day 10:100μM	0.072	-0.003147 to 0.1471	No	ns	0.0796
Day 8:50μM vs. Day 10:200μM	0.1107	0.03552 to 0.1858	Yes	****	<0.0001
Day 8:100μM vs. Day 8:200μM	0.044	-0.03115 to 0.1191	No	ns	0.9028
Day 8:100μM vs. Day 10:0μM	-3.091	-3.166 to -3.016	Yes	****	<0.0001
Day 8:100μM vs. Day 10:25μM	-0.7773	-0.8525 to -0.7022	Yes	****	<0.0001
Day 8:100μM vs. Day 10:50μM	-0.07733	-0.1525 to -0.002186	Yes	*	0.0356
Day 8:100μM vs. Day 10:100μM	-0.01333	-0.08848 to 0.06181	No	ns	>0.9999
Day 8:100μM vs. Day 10:200μM	0.02533	-0.04981 to 0.1005	No	ns	>0.9999
Day 8:200μM vs. Day 10:0μM	-3.135	-3.210 to -3.060	Yes	****	<0.0001
Day 8:200μM vs. Day 10:25μM	-0.8213	-0.8965 to -0.7462	Yes	****	<0.0001
Day 8:200μM vs. Day 10:50μM	-0.1213	-0.1965 to -0.04619	Yes	****	<0.0001
Day 8:200μM vs. Day 10:100μM	-0.05733	-0.1325 to 0.01781	No	ns	0.4402
Day 8:200μM vs. Day 10:200μM	-0.01867	-0.09381 to 0.05648	No	ns	>0.9999
Day 10:0μM vs. Day 10:25μM	2.313	2.238 to 2.388	Yes	****	<0.0001
Day 10:0μM vs. Day 10:50μM	3.013	2.938 to 3.088	Yes	****	<0.0001
Day 10:0μM vs. Day 10:100μM	3.077	3.002 to 3.152	Yes	****	<0.0001
Day 10:0μM vs. Day 10:200μM	3.116	3.041 to 3.191	Yes	****	<0.0001
Day 10:25μM vs. Day 10:50μM	0.7	0.6249 to 0.7751	Yes	****	<0.0001
Day 10:25μM vs. Day 10:100μM	0.764	0.6889 to 0.8391	Yes	****	<0.0001
Day 10:25μM vs. Day 10:200μM	0.8027	0.7275 to 0.8778	Yes	****	<0.0001
Day 10:50μM vs. Day 10:100μM	0.064	-0.01115 to 0.1391	No	ns	0.2247
Day 10:50μM vs. Day 10:200μM	0.1027	0.02752 to 0.1778	Yes	***	0.0003
Day 10:100μM vs. Day 10:200μM	0.03867	-0.03648 to 0.1138	No	ns	0.977
Test details	Mean 1	Mean 2	Mean Diff.	SE of diff.	N1	N2	q	DF
Day 0:0μM vs. Day 0:25μM	0.1387	0.138	0.0006667	0.01882	3	3	0.05009	70
Day 0:0μM vs. Day 0:50μM	0.1387	0.134	0.004667	0.01882	3	3	0.3507	70
Day 0:0μM vs. Day 0:100μM	0.1387	0.1347	0.004	0.01882	3	3	0.3006	70
Day 0:0μM vs. Day 0:200μM	0.1387	0.1313	0.007333	0.01882	3	3	0.551	70
Day 0:0μM vs. Day 1:0μM	0.1387	0.194	-0.05533	0.01882	3	3	4.158	70
Day 0:0μM vs. Day 1:25μM	0.1387	0.176	-0.03733	0.01882	3	3	2.805	70
Day 0:0μM vs. Day 1:50μM	0.1387	0.1567	-0.018	0.01882	3	3	1.353	70
Day 0:0μM vs. Day 1:100μM	0.1387	0.1433	-0.004667	0.01882	3	3	0.3507	70
Day 0:0μM vs. Day 1:200μM	0.1387	0.1293	0.009333	0.01882	3	3	0.7013	70
Day 0:0μM vs. Day 2:0μM	0.1387	0.374	-0.2353	0.01882	3	3	17.68	70
Day 0:0μM vs. Day 2:25μM	0.1387	0.25	-0.1113	0.01882	3	3	8.366	70
Day 0:0μM vs. Day 2:50μM	0.1387	0.1987	-0.06	0.01882	3	3	4.508	70
Day 0:0μM vs. Day 2:100μM	0.1387	0.1607	-0.022	0.01882	3	3	1.653	70
Day 0:0μM vs. Day 2:200μM	0.1387	0.1353	0.003333	0.01882	3	3	0.2505	70
Day 0:0μM vs. Day 4:0μM	0.1387	0.9567	-0.818	0.01882	3	3	61.46	70
Day 0:0μM vs. Day 4:25μM	0.1387	0.404	-0.2653	0.01882	3	3	19.94	70
Day 0:0μM vs. Day 4:50μM	0.1387	0.264	-0.1253	0.01882	3	3	9.418	70
Day 0:0μM vs. Day 4:100μM	0.1387	0.1847	-0.046	0.01882	3	3	3.456	70
Day 0:0μM vs. Day 4:200μM	0.1387	0.1367	0.002	0.01882	3	3	0.1503	70
Day 0:0μM vs. Day 6:0μM	0.1387	1.867	-1.728	0.01882	3	3	129.8	70
Day 0:0μM vs. Day 6:25μM	0.1387	0.448	-0.3093	0.01882	3	3	23.24	70
Day 0:0μM vs. Day 6:50μM	0.1387	0.252	-0.1133	0.01882	3	3	8.516	70
Day 0:0μM vs. Day 6:100μM	0.1387	0.1573	-0.01867	0.01882	3	3	1.403	70
Day 0:0μM vs. Day 6:200μM	0.1387	0.1	0.03867	0.01882	3	3	2.905	70
Day 0:0μM vs. Day 8:0μM	0.1387	2.532	-2.393	0.01882	3	3	179.8	70
Day 0:0μM vs. Day 8:25μM	0.1387	0.5587	-0.42	0.01882	3	3	31.56	70
Day 0:0μM vs. Day 8:50μM	0.1387	0.22	-0.08133	0.01882	3	3	6.111	70
Day 0:0μM vs. Day 8:100μM	0.1387	0.1347	0.004	0.01882	3	3	0.3006	70
Day 0:0μM vs. Day 8:200μM	0.1387	0.09067	0.048	0.01882	3	3	3.607	70
Day 0:0μM vs. Day 10:0μM	0.1387	3.225	-3.087	0.01882	3	3	231.9	70
Day 0:0μM vs. Day 10:25μM	0.1387	0.912	-0.7733	0.01882	3	3	58.11	70
Day 0:0μM vs. Day 10:50μM	0.1387	0.212	-0.07333	0.01882	3	3	5.51	70
Day 0:0μM vs. Day 10:100μM	0.1387	0.148	-0.009333	0.01882	3	3	0.7013	70
Day 0:0μM vs. Day 10:200μM	0.1387	0.1093	0.02933	0.01882	3	3	2.204	70
Day 0:25μM vs. Day 0:50μM	0.138	0.134	0.004	0.01882	3	3	0.3006	70
Day 0:25μM vs. Day 0:100μM	0.138	0.1347	0.003333	0.01882	3	3	0.2505	70
Day 0:25μM vs. Day 0:200μM	0.138	0.1313	0.006667	0.01882	3	3	0.5009	70
Day 0:25μM vs. Day 1:0μM	0.138	0.194	-0.056	0.01882	3	3	4.208	70
Day 0:25μM vs. Day 1:25μM	0.138	0.176	-0.038	0.01882	3	3	2.855	70
Day 0:25μM vs. Day 1:50μM	0.138	0.1567	-0.01867	0.01882	3	3	1.403	70
Day 0:25μM vs. Day 1:100μM	0.138	0.1433	-0.005333	0.01882	3	3	0.4007	70
Day 0:25μM vs. Day 1:200μM	0.138	0.1293	0.008667	0.01882	3	3	0.6512	70
Day 0:25μM vs. Day 2:0μM	0.138	0.374	-0.236	0.01882	3	3	17.73	70
Day 0:25μM vs. Day 2:25μM	0.138	0.25	-0.112	0.01882	3	3	8.416	70
Day 0:25μM vs. Day 2:50μM	0.138	0.1987	-0.06067	0.01882	3	3	4.558	70
Day 0:25μM vs. Day 2:100μM	0.138	0.1607	-0.02267	0.01882	3	3	1.703	70
Day 0:25μM vs. Day 2:200μM	0.138	0.1353	0.002667	0.01882	3	3	0.2004	70
Day 0:25μM vs. Day 4:0μM	0.138	0.9567	-0.8187	0.01882	3	3	61.51	70
Day 0:25μM vs. Day 4:25μM	0.138	0.404	-0.266	0.01882	3	3	19.99	70
Day 0:25μM vs. Day 4:50μM	0.138	0.264	-0.126	0.01882	3	3	9.468	70
Day 0:25μM vs. Day 4:100μM	0.138	0.1847	-0.04667	0.01882	3	3	3.507	70
Day 0:25μM vs. Day 4:200μM	0.138	0.1367	0.001333	0.01882	3	3	0.1002	70
Day 0:25μM vs. Day 6:0μM	0.138	1.867	-1.729	0.01882	3	3	129.9	70
Day 0:25μM vs. Day 6:25μM	0.138	0.448	-0.31	0.01882	3	3	23.29	70
Day 0:25μM vs. Day 6:50μM	0.138	0.252	-0.114	0.01882	3	3	8.566	70
Day 0:25μM vs. Day 6:100μM	0.138	0.1573	-0.01933	0.01882	3	3	1.453	70
Day 0:25μM vs. Day 6:200μM	0.138	0.1	0.038	0.01882	3	3	2.855	70
Day 0:25μM vs. Day 8:0μM	0.138	2.532	-2.394	0.01882	3	3	179.9	70
Day 0:25μM vs. Day 8:25μM	0.138	0.5587	-0.4207	0.01882	3	3	31.61	70
Day 0:25μM vs. Day 8:50μM	0.138	0.22	-0.082	0.01882	3	3	6.161	70
Day 0:25μM vs. Day 8:100μM	0.138	0.1347	0.003333	0.01882	3	3	0.2505	70
Day 0:25μM vs. Day 8:200μM	0.138	0.09067	0.04733	0.01882	3	3	3.557	70
Day 0:25μM vs. Day 10:0μM	0.138	3.225	-3.087	0.01882	3	3	232	70
Day 0:25μM vs. Day 10:25μM	0.138	0.912	-0.774	0.01882	3	3	58.16	70
Day 0:25μM vs. Day 10:50μM	0.138	0.212	-0.074	0.01882	3	3	5.56	70
Day 0:25μM vs. Day 10:100μM	0.138	0.148	-0.01	0.01882	3	3	0.7514	70
Day 0:25μM vs. Day 10:200μM	0.138	0.1093	0.02867	0.01882	3	3	2.154	70
Day 0:50μM vs. Day 0:100μM	0.134	0.1347	-0.0006667	0.01882	3	3	0.05009	70
Day 0:50μM vs. Day 0:200μM	0.134	0.1313	0.002667	0.01882	3	3	0.2004	70
Day 0:50μM vs. Day 1:0μM	0.134	0.194	-0.06	0.01882	3	3	4.508	70
Day 0:50μM vs. Day 1:25μM	0.134	0.176	-0.042	0.01882	3	3	3.156	70
Day 0:50μM vs. Day 1:50μM	0.134	0.1567	-0.02267	0.01882	3	3	1.703	70
Day 0:50μM vs. Day 1:100μM	0.134	0.1433	-0.009333	0.01882	3	3	0.7013	70
Day 0:50μM vs. Day 1:200μM	0.134	0.1293	0.004667	0.01882	3	3	0.3507	70
Day 0:50μM vs. Day 2:0μM	0.134	0.374	-0.24	0.01882	3	3	18.03	70
Day 0:50μM vs. Day 2:25μM	0.134	0.25	-0.116	0.01882	3	3	8.716	70
Day 0:50μM vs. Day 2:50μM	0.134	0.1987	-0.06467	0.01882	3	3	4.859	70
Day 0:50μM vs. Day 2:100μM	0.134	0.1607	-0.02667	0.01882	3	3	2.004	70
Day 0:50μM vs. Day 2:200μM	0.134	0.1353	-0.001333	0.01882	3	3	0.1002	70
Day 0:50μM vs. Day 4:0μM	0.134	0.9567	-0.8227	0.01882	3	3	61.81	70
Day 0:50μM vs. Day 4:25μM	0.134	0.404	-0.27	0.01882	3	3	20.29	70
Day 0:50μM vs. Day 4:50μM	0.134	0.264	-0.13	0.01882	3	3	9.768	70
Day 0:50μM vs. Day 4:100μM	0.134	0.1847	-0.05067	0.01882	3	3	3.807	70
Day 0:50μM vs. Day 4:200μM	0.134	0.1367	-0.002667	0.01882	3	3	0.2004	70
Day 0:50μM vs. Day 6:0μM	0.134	1.867	-1.733	0.01882	3	3	130.2	70
Day 0:50μM vs. Day 6:25μM	0.134	0.448	-0.314	0.01882	3	3	23.59	70
Day 0:50μM vs. Day 6:50μM	0.134	0.252	-0.118	0.01882	3	3	8.866	70
Day 0:50μM vs. Day 6:100μM	0.134	0.1573	-0.02333	0.01882	3	3	1.753	70
Day 0:50μM vs. Day 6:200μM	0.134	0.1	0.034	0.01882	3	3	2.555	70
Day 0:50μM vs. Day 8:0μM	0.134	2.532	-2.398	0.01882	3	3	180.2	70
Day 0:50μM vs. Day 8:25μM	0.134	0.5587	-0.4247	0.01882	3	3	31.91	70
Day 0:50μM vs. Day 8:50μM	0.134	0.22	-0.086	0.01882	3	3	6.462	70
Day 0:50μM vs. Day 8:100μM	0.134	0.1347	-0.0006667	0.01882	3	3	0.05009	70
Day 0:50μM vs. Day 8:200μM	0.134	0.09067	0.04333	0.01882	3	3	3.256	70
Day 0:50μM vs. Day 10:0μM	0.134	3.225	-3.091	0.01882	3	3	232.3	70
Day 0:50μM vs. Day 10:25μM	0.134	0.912	-0.778	0.01882	3	3	58.46	70
Day 0:50μM vs. Day 10:50μM	0.134	0.212	-0.078	0.01882	3	3	5.861	70
Day 0:50μM vs. Day 10:100μM	0.134	0.148	-0.014	0.01882	3	3	1.052	70
Day 0:50μM vs. Day 10:200μM	0.134	0.1093	0.02467	0.01882	3	3	1.853	70
Day 0:100μM vs. Day 0:200μM	0.1347	0.1313	0.003333	0.01882	3	3	0.2505	70
Day 0:100μM vs. Day 1:0μM	0.1347	0.194	-0.05933	0.01882	3	3	4.458	70
Day 0:100μM vs. Day 1:25μM	0.1347	0.176	-0.04133	0.01882	3	3	3.106	70
Day 0:100μM vs. Day 1:50μM	0.1347	0.1567	-0.022	0.01882	3	3	1.653	70
Day 0:100μM vs. Day 1:100μM	0.1347	0.1433	-0.008667	0.01882	3	3	0.6512	70
Day 0:100μM vs. Day 1:200μM	0.1347	0.1293	0.005333	0.01882	3	3	0.4007	70
Day 0:100μM vs. Day 2:0μM	0.1347	0.374	-0.2393	0.01882	3	3	17.98	70
Day 0:100μM vs. Day 2:25μM	0.1347	0.25	-0.1153	0.01882	3	3	8.666	70
Day 0:100μM vs. Day 2:50μM	0.1347	0.1987	-0.064	0.01882	3	3	4.809	70
Day 0:100μM vs. Day 2:100μM	0.1347	0.1607	-0.026	0.01882	3	3	1.954	70
Day 0:100μM vs. Day 2:200μM	0.1347	0.1353	-0.0006667	0.01882	3	3	0.05009	70
Day 0:100μM vs. Day 4:0μM	0.1347	0.9567	-0.822	0.01882	3	3	61.76	70
Day 0:100μM vs. Day 4:25μM	0.1347	0.404	-0.2693	0.01882	3	3	20.24	70
Day 0:100μM vs. Day 4:50μM	0.1347	0.264	-0.1293	0.01882	3	3	9.718	70
Day 0:100μM vs. Day 4:100μM	0.1347	0.1847	-0.05	0.01882	3	3	3.757	70
Day 0:100μM vs. Day 4:200μM	0.1347	0.1367	-0.002	0.01882	3	3	0.1503	70
Day 0:100μM vs. Day 6:0μM	0.1347	1.867	-1.732	0.01882	3	3	130.1	70
Day 0:100μM vs. Day 6:25μM	0.1347	0.448	-0.3133	0.01882	3	3	23.54	70
Day 0:100μM vs. Day 6:50μM	0.1347	0.252	-0.1173	0.01882	3	3	8.816	70
Day 0:100μM vs. Day 6:100μM	0.1347	0.1573	-0.02267	0.01882	3	3	1.703	70
Day 0:100μM vs. Day 6:200μM	0.1347	0.1	0.03467	0.01882	3	3	2.605	70
Day 0:100μM vs. Day 8:0μM	0.1347	2.532	-2.397	0.01882	3	3	180.1	70
Day 0:100μM vs. Day 8:25μM	0.1347	0.5587	-0.424	0.01882	3	3	31.86	70
Day 0:100μM vs. Day 8:50μM	0.1347	0.22	-0.08533	0.01882	3	3	6.412	70
Day 0:100μM vs. Day 8:100μM	0.1347	0.1347	0	0.01882	3	3	0	70
Day 0:100μM vs. Day 8:200μM	0.1347	0.09067	0.044	0.01882	3	3	3.306	70
Day 0:100μM vs. Day 10:0μM	0.1347	3.225	-3.091	0.01882	3	3	232.2	70
Day 0:100μM vs. Day 10:25μM	0.1347	0.912	-0.7773	0.01882	3	3	58.41	70
Day 0:100μM vs. Day 10:50μM	0.1347	0.212	-0.07733	0.01882	3	3	5.811	70
Day 0:100μM vs. Day 10:100μM	0.1347	0.148	-0.01333	0.01882	3	3	1.002	70
Day 0:100μM vs. Day 10:200μM	0.1347	0.1093	0.02533	0.01882	3	3	1.904	70
Day 0:200μM vs. Day 1:0μM	0.1313	0.194	-0.06267	0.01882	3	3	4.709	70
Day 0:200μM vs. Day 1:25μM	0.1313	0.176	-0.04467	0.01882	3	3	3.356	70
Day 0:200μM vs. Day 1:50μM	0.1313	0.1567	-0.02533	0.01882	3	3	1.904	70
Day 0:200μM vs. Day 1:100μM	0.1313	0.1433	-0.012	0.01882	3	3	0.9017	70
Day 0:200μM vs. Day 1:200μM	0.1313	0.1293	0.002	0.01882	3	3	0.1503	70
Day 0:200μM vs. Day 2:0μM	0.1313	0.374	-0.2427	0.01882	3	3	18.23	70
Day 0:200μM vs. Day 2:25μM	0.1313	0.25	-0.1187	0.01882	3	3	8.917	70
Day 0:200μM vs. Day 2:50μM	0.1313	0.1987	-0.06733	0.01882	3	3	5.059	70
Day 0:200μM vs. Day 2:100μM	0.1313	0.1607	-0.02933	0.01882	3	3	2.204	70
Day 0:200μM vs. Day 2:200μM	0.1313	0.1353	-0.004	0.01882	3	3	0.3006	70
Day 0:200μM vs. Day 4:0μM	0.1313	0.9567	-0.8253	0.01882	3	3	62.02	70
Day 0:200μM vs. Day 4:25μM	0.1313	0.404	-0.2727	0.01882	3	3	20.49	70
Day 0:200μM vs. Day 4:50μM	0.1313	0.264	-0.1327	0.01882	3	3	9.969	70
Day 0:200μM vs. Day 4:100μM	0.1313	0.1847	-0.05333	0.01882	3	3	4.007	70
Day 0:200μM vs. Day 4:200μM	0.1313	0.1367	-0.005333	0.01882	3	3	0.4007	70
Day 0:200μM vs. Day 6:0μM	0.1313	1.867	-1.735	0.01882	3	3	130.4	70
Day 0:200μM vs. Day 6:25μM	0.1313	0.448	-0.3167	0.01882	3	3	23.79	70
Day 0:200μM vs. Day 6:50μM	0.1313	0.252	-0.1207	0.01882	3	3	9.067	70
Day 0:200μM vs. Day 6:100μM	0.1313	0.1573	-0.026	0.01882	3	3	1.954	70
Day 0:200μM vs. Day 6:200μM	0.1313	0.1	0.03133	0.01882	3	3	2.354	70
Day 0:200μM vs. Day 8:0μM	0.1313	2.532	-2.401	0.01882	3	3	180.4	70
Day 0:200μM vs. Day 8:25μM	0.1313	0.5587	-0.4273	0.01882	3	3	32.11	70
Day 0:200μM vs. Day 8:50μM	0.1313	0.22	-0.08867	0.01882	3	3	6.662	70
Day 0:200μM vs. Day 8:100μM	0.1313	0.1347	-0.003333	0.01882	3	3	0.2505	70
Day 0:200μM vs. Day 8:200μM	0.1313	0.09067	0.04067	0.01882	3	3	3.056	70
Day 0:200μM vs. Day 10:0μM	0.1313	3.225	-3.094	0.01882	3	3	232.5	70
Day 0:200μM vs. Day 10:25μM	0.1313	0.912	-0.7807	0.01882	3	3	58.66	70
Day 0:200μM vs. Day 10:50μM	0.1313	0.212	-0.08067	0.01882	3	3	6.061	70
Day 0:200μM vs. Day 10:100μM	0.1313	0.148	-0.01667	0.01882	3	3	1.252	70
Day 0:200μM vs. Day 10:200μM	0.1313	0.1093	0.022	0.01882	3	3	1.653	70
Day 1:0μM vs. Day 1:25μM	0.194	0.176	0.018	0.01882	3	3	1.353	70
Day 1:0μM vs. Day 1:50μM	0.194	0.1567	0.03733	0.01882	3	3	2.805	70
Day 1:0μM vs. Day 1:100μM	0.194	0.1433	0.05067	0.01882	3	3	3.807	70
Day 1:0μM vs. Day 1:200μM	0.194	0.1293	0.06467	0.01882	3	3	4.859	70
Day 1:0μM vs. Day 2:0μM	0.194	0.374	-0.18	0.01882	3	3	13.53	70
Day 1:0μM vs. Day 2:25μM	0.194	0.25	-0.056	0.01882	3	3	4.208	70
Day 1:0μM vs. Day 2:50μM	0.194	0.1987	-0.004667	0.01882	3	3	0.3507	70
Day 1:0μM vs. Day 2:100μM	0.194	0.1607	0.03333	0.01882	3	3	2.505	70
Day 1:0μM vs. Day 2:200μM	0.194	0.1353	0.05867	0.01882	3	3	4.408	70
Day 1:0μM vs. Day 4:0μM	0.194	0.9567	-0.7627	0.01882	3	3	57.31	70
Day 1:0μM vs. Day 4:25μM	0.194	0.404	-0.21	0.01882	3	3	15.78	70
Day 1:0μM vs. Day 4:50μM	0.194	0.264	-0.07	0.01882	3	3	5.26	70
Day 1:0μM vs. Day 4:100μM	0.194	0.1847	0.009333	0.01882	3	3	0.7013	70
Day 1:0μM vs. Day 4:200μM	0.194	0.1367	0.05733	0.01882	3	3	4.308	70
Day 1:0μM vs. Day 6:0μM	0.194	1.867	-1.673	0.01882	3	3	125.7	70
Day 1:0μM vs. Day 6:25μM	0.194	0.448	-0.254	0.01882	3	3	19.09	70
Day 1:0μM vs. Day 6:50μM	0.194	0.252	-0.058	0.01882	3	3	4.358	70
Day 1:0μM vs. Day 6:100μM	0.194	0.1573	0.03667	0.01882	3	3	2.755	70
Day 1:0μM vs. Day 6:200μM	0.194	0.1	0.094	0.01882	3	3	7.063	70
Day 1:0μM vs. Day 8:0μM	0.194	2.532	-2.338	0.01882	3	3	175.7	70
Day 1:0μM vs. Day 8:25μM	0.194	0.5587	-0.3647	0.01882	3	3	27.4	70
Day 1:0μM vs. Day 8:50μM	0.194	0.22	-0.026	0.01882	3	3	1.954	70
Day 1:0μM vs. Day 8:100μM	0.194	0.1347	0.05933	0.01882	3	3	4.458	70
Day 1:0μM vs. Day 8:200μM	0.194	0.09067	0.1033	0.01882	3	3	7.764	70
Day 1:0μM vs. Day 10:0μM	0.194	3.225	-3.031	0.01882	3	3	227.8	70
Day 1:0μM vs. Day 10:25μM	0.194	0.912	-0.718	0.01882	3	3	53.95	70
Day 1:0μM vs. Day 10:50μM	0.194	0.212	-0.018	0.01882	3	3	1.353	70
Day 1:0μM vs. Day 10:100μM	0.194	0.148	0.046	0.01882	3	3	3.456	70
Day 1:0μM vs. Day 10:200μM	0.194	0.1093	0.08467	0.01882	3	3	6.362	70
Day 1:25μM vs. Day 1:50μM	0.176	0.1567	0.01933	0.01882	3	3	1.453	70
Day 1:25μM vs. Day 1:100μM	0.176	0.1433	0.03267	0.01882	3	3	2.455	70
Day 1:25μM vs. Day 1:200μM	0.176	0.1293	0.04667	0.01882	3	3	3.507	70
Day 1:25μM vs. Day 2:0μM	0.176	0.374	-0.198	0.01882	3	3	14.88	70
Day 1:25μM vs. Day 2:25μM	0.176	0.25	-0.074	0.01882	3	3	5.56	70
Day 1:25μM vs. Day 2:50μM	0.176	0.1987	-0.02267	0.01882	3	3	1.703	70
Day 1:25μM vs. Day 2:100μM	0.176	0.1607	0.01533	0.01882	3	3	1.152	70
Day 1:25μM vs. Day 2:200μM	0.176	0.1353	0.04067	0.01882	3	3	3.056	70
Day 1:25μM vs. Day 4:0μM	0.176	0.9567	-0.7807	0.01882	3	3	58.66	70
Day 1:25μM vs. Day 4:25μM	0.176	0.404	-0.228	0.01882	3	3	17.13	70
Day 1:25μM vs. Day 4:50μM	0.176	0.264	-0.088	0.01882	3	3	6.612	70
Day 1:25μM vs. Day 4:100μM	0.176	0.1847	-0.008667	0.01882	3	3	0.6512	70
Day 1:25μM vs. Day 4:200μM	0.176	0.1367	0.03933	0.01882	3	3	2.955	70
Day 1:25μM vs. Day 6:0μM	0.176	1.867	-1.691	0.01882	3	3	127	70
Day 1:25μM vs. Day 6:25μM	0.176	0.448	-0.272	0.01882	3	3	20.44	70
Day 1:25μM vs. Day 6:50μM	0.176	0.252	-0.076	0.01882	3	3	5.711	70
Day 1:25μM vs. Day 6:100μM	0.176	0.1573	0.01867	0.01882	3	3	1.403	70
Day 1:25μM vs. Day 6:200μM	0.176	0.1	0.076	0.01882	3	3	5.711	70
Day 1:25μM vs. Day 8:0μM	0.176	2.532	-2.356	0.01882	3	3	177	70
Day 1:25μM vs. Day 8:25μM	0.176	0.5587	-0.3827	0.01882	3	3	28.75	70
Day 1:25μM vs. Day 8:50μM	0.176	0.22	-0.044	0.01882	3	3	3.306	70
Day 1:25μM vs. Day 8:100μM	0.176	0.1347	0.04133	0.01882	3	3	3.106	70
Day 1:25μM vs. Day 8:200μM	0.176	0.09067	0.08533	0.01882	3	3	6.412	70
Day 1:25μM vs. Day 10:0μM	0.176	3.225	-3.049	0.01882	3	3	229.1	70
Day 1:25μM vs. Day 10:25μM	0.176	0.912	-0.736	0.01882	3	3	55.3	70
Day 1:25μM vs. Day 10:50μM	0.176	0.212	-0.036	0.01882	3	3	2.705	70
Day 1:25μM vs. Day 10:100μM	0.176	0.148	0.028	0.01882	3	3	2.104	70
Day 1:25μM vs. Day 10:200μM	0.176	0.1093	0.06667	0.01882	3	3	5.009	70
Day 1:50μM vs. Day 1:100μM	0.1567	0.1433	0.01333	0.01882	3	3	1.002	70
Day 1:50μM vs. Day 1:200μM	0.1567	0.1293	0.02733	0.01882	3	3	2.054	70
Day 1:50μM vs. Day 2:0μM	0.1567	0.374	-0.2173	0.01882	3	3	16.33	70
Day 1:50μM vs. Day 2:25μM	0.1567	0.25	-0.09333	0.01882	3	3	7.013	70
Day 1:50μM vs. Day 2:50μM	0.1567	0.1987	-0.042	0.01882	3	3	3.156	70
Day 1:50μM vs. Day 2:100μM	0.1567	0.1607	-0.004	0.01882	3	3	0.3006	70
Day 1:50μM vs. Day 2:200μM	0.1567	0.1353	0.02133	0.01882	3	3	1.603	70
Day 1:50μM vs. Day 4:0μM	0.1567	0.9567	-0.8	0.01882	3	3	60.11	70
Day 1:50μM vs. Day 4:25μM	0.1567	0.404	-0.2473	0.01882	3	3	18.58	70
Day 1:50μM vs. Day 4:50μM	0.1567	0.264	-0.1073	0.01882	3	3	8.065	70
Day 1:50μM vs. Day 4:100μM	0.1567	0.1847	-0.028	0.01882	3	3	2.104	70
Day 1:50μM vs. Day 4:200μM	0.1567	0.1367	0.02	0.01882	3	3	1.503	70
Day 1:50μM vs. Day 6:0μM	0.1567	1.867	-1.71	0.01882	3	3	128.5	70
Day 1:50μM vs. Day 6:25μM	0.1567	0.448	-0.2913	0.01882	3	3	21.89	70
Day 1:50μM vs. Day 6:50μM	0.1567	0.252	-0.09533	0.01882	3	3	7.163	70
Day 1:50μM vs. Day 6:100μM	0.1567	0.1573	-0.0006667	0.01882	3	3	0.05009	70
Day 1:50μM vs. Day 6:200μM	0.1567	0.1	0.05667	0.01882	3	3	4.258	70
Day 1:50μM vs. Day 8:0μM	0.1567	2.532	-2.375	0.01882	3	3	178.5	70
Day 1:50μM vs. Day 8:25μM	0.1567	0.5587	-0.402	0.01882	3	3	30.21	70
Day 1:50μM vs. Day 8:50μM	0.1567	0.22	-0.06333	0.01882	3	3	4.759	70
Day 1:50μM vs. Day 8:100μM	0.1567	0.1347	0.022	0.01882	3	3	1.653	70
Day 1:50μM vs. Day 8:200μM	0.1567	0.09067	0.066	0.01882	3	3	4.959	70
Day 1:50μM vs. Day 10:0μM	0.1567	3.225	-3.069	0.01882	3	3	230.6	70
Day 1:50μM vs. Day 10:25μM	0.1567	0.912	-0.7553	0.01882	3	3	56.76	70
Day 1:50μM vs. Day 10:50μM	0.1567	0.212	-0.05533	0.01882	3	3	4.158	70
Day 1:50μM vs. Day 10:100μM	0.1567	0.148	0.008667	0.01882	3	3	0.6512	70
Day 1:50μM vs. Day 10:200μM	0.1567	0.1093	0.04733	0.01882	3	3	3.557	70
Day 1:100μM vs. Day 1:200μM	0.1433	0.1293	0.014	0.01882	3	3	1.052	70
Day 1:100μM vs. Day 2:0μM	0.1433	0.374	-0.2307	0.01882	3	3	17.33	70
Day 1:100μM vs. Day 2:25μM	0.1433	0.25	-0.1067	0.01882	3	3	8.015	70
Day 1:100μM vs. Day 2:50μM	0.1433	0.1987	-0.05533	0.01882	3	3	4.158	70
Day 1:100μM vs. Day 2:100μM	0.1433	0.1607	-0.01733	0.01882	3	3	1.302	70
Day 1:100μM vs. Day 2:200μM	0.1433	0.1353	0.008	0.01882	3	3	0.6011	70
Day 1:100μM vs. Day 4:0μM	0.1433	0.9567	-0.8133	0.01882	3	3	61.11	70
Day 1:100μM vs. Day 4:25μM	0.1433	0.404	-0.2607	0.01882	3	3	19.59	70
Day 1:100μM vs. Day 4:50μM	0.1433	0.264	-0.1207	0.01882	3	3	9.067	70
Day 1:100μM vs. Day 4:100μM	0.1433	0.1847	-0.04133	0.01882	3	3	3.106	70
Day 1:100μM vs. Day 4:200μM	0.1433	0.1367	0.006667	0.01882	3	3	0.5009	70
Day 1:100μM vs. Day 6:0μM	0.1433	1.867	-1.723	0.01882	3	3	129.5	70
Day 1:100μM vs. Day 6:25μM	0.1433	0.448	-0.3047	0.01882	3	3	22.89	70
Day 1:100μM vs. Day 6:50μM	0.1433	0.252	-0.1087	0.01882	3	3	8.165	70
Day 1:100μM vs. Day 6:100μM	0.1433	0.1573	-0.014	0.01882	3	3	1.052	70
Day 1:100μM vs. Day 6:200μM	0.1433	0.1	0.04333	0.01882	3	3	3.256	70
Day 1:100μM vs. Day 8:0μM	0.1433	2.532	-2.389	0.01882	3	3	179.5	70
Day 1:100μM vs. Day 8:25μM	0.1433	0.5587	-0.4153	0.01882	3	3	31.21	70
Day 1:100μM vs. Day 8:50μM	0.1433	0.22	-0.07667	0.01882	3	3	5.761	70
Day 1:100μM vs. Day 8:100μM	0.1433	0.1347	0.008667	0.01882	3	3	0.6512	70
Day 1:100μM vs. Day 8:200μM	0.1433	0.09067	0.05267	0.01882	3	3	3.957	70
Day 1:100μM vs. Day 10:0μM	0.1433	3.225	-3.082	0.01882	3	3	231.6	70
Day 1:100μM vs. Day 10:25μM	0.1433	0.912	-0.7687	0.01882	3	3	57.76	70
Day 1:100μM vs. Day 10:50μM	0.1433	0.212	-0.06867	0.01882	3	3	5.16	70
Day 1:100μM vs. Day 10:100μM	0.1433	0.148	-0.004667	0.01882	3	3	0.3507	70
Day 1:100μM vs. Day 10:200μM	0.1433	0.1093	0.034	0.01882	3	3	2.555	70
Day 1:200μM vs. Day 2:0μM	0.1293	0.374	-0.2447	0.01882	3	3	18.38	70
Day 1:200μM vs. Day 2:25μM	0.1293	0.25	-0.1207	0.01882	3	3	9.067	70
Day 1:200μM vs. Day 2:50μM	0.1293	0.1987	-0.06933	0.01882	3	3	5.21	70
Day 1:200μM vs. Day 2:100μM	0.1293	0.1607	-0.03133	0.01882	3	3	2.354	70
Day 1:200μM vs. Day 2:200μM	0.1293	0.1353	-0.006	0.01882	3	3	0.4508	70
Day 1:200μM vs. Day 4:0μM	0.1293	0.9567	-0.8273	0.01882	3	3	62.17	70
Day 1:200μM vs. Day 4:25μM	0.1293	0.404	-0.2747	0.01882	3	3	20.64	70
Day 1:200μM vs. Day 4:50μM	0.1293	0.264	-0.1347	0.01882	3	3	10.12	70
Day 1:200μM vs. Day 4:100μM	0.1293	0.1847	-0.05533	0.01882	3	3	4.158	70
Day 1:200μM vs. Day 4:200μM	0.1293	0.1367	-0.007333	0.01882	3	3	0.551	70
Day 1:200μM vs. Day 6:0μM	0.1293	1.867	-1.737	0.01882	3	3	130.5	70
Day 1:200μM vs. Day 6:25μM	0.1293	0.448	-0.3187	0.01882	3	3	23.94	70
Day 1:200μM vs. Day 6:50μM	0.1293	0.252	-0.1227	0.01882	3	3	9.217	70
Day 1:200μM vs. Day 6:100μM	0.1293	0.1573	-0.028	0.01882	3	3	2.104	70
Day 1:200μM vs. Day 6:200μM	0.1293	0.1	0.02933	0.01882	3	3	2.204	70
Day 1:200μM vs. Day 8:0μM	0.1293	2.532	-2.403	0.01882	3	3	180.5	70
Day 1:200μM vs. Day 8:25μM	0.1293	0.5587	-0.4293	0.01882	3	3	32.26	70
Day 1:200μM vs. Day 8:50μM	0.1293	0.22	-0.09067	0.01882	3	3	6.813	70
Day 1:200μM vs. Day 8:100μM	0.1293	0.1347	-0.005333	0.01882	3	3	0.4007	70
Day 1:200μM vs. Day 8:200μM	0.1293	0.09067	0.03867	0.01882	3	3	2.905	70
Day 1:200μM vs. Day 10:0μM	0.1293	3.225	-3.096	0.01882	3	3	232.6	70
Day 1:200μM vs. Day 10:25μM	0.1293	0.912	-0.7827	0.01882	3	3	58.81	70
Day 1:200μM vs. Day 10:50μM	0.1293	0.212	-0.08267	0.01882	3	3	6.212	70
Day 1:200μM vs. Day 10:100μM	0.1293	0.148	-0.01867	0.01882	3	3	1.403	70
Day 1:200μM vs. Day 10:200μM	0.1293	0.1093	0.02	0.01882	3	3	1.503	70
Day 2:0μM vs. Day 2:25μM	0.374	0.25	0.124	0.01882	3	3	9.317	70
Day 2:0μM vs. Day 2:50μM	0.374	0.1987	0.1753	0.01882	3	3	13.17	70
Day 2:0μM vs. Day 2:100μM	0.374	0.1607	0.2133	0.01882	3	3	16.03	70
Day 2:0μM vs. Day 2:200μM	0.374	0.1353	0.2387	0.01882	3	3	17.93	70
Day 2:0μM vs. Day 4:0μM	0.374	0.9567	-0.5827	0.01882	3	3	43.78	70
Day 2:0μM vs. Day 4:25μM	0.374	0.404	-0.03	0.01882	3	3	2.254	70
Day 2:0μM vs. Day 4:50μM	0.374	0.264	0.11	0.01882	3	3	8.265	70
Day 2:0μM vs. Day 4:100μM	0.374	0.1847	0.1893	0.01882	3	3	14.23	70
Day 2:0μM vs. Day 4:200μM	0.374	0.1367	0.2373	0.01882	3	3	17.83	70
Day 2:0μM vs. Day 6:0μM	0.374	1.867	-1.493	0.01882	3	3	112.2	70
Day 2:0μM vs. Day 6:25μM	0.374	0.448	-0.074	0.01882	3	3	5.56	70
Day 2:0μM vs. Day 6:50μM	0.374	0.252	0.122	0.01882	3	3	9.167	70
Day 2:0μM vs. Day 6:100μM	0.374	0.1573	0.2167	0.01882	3	3	16.28	70
Day 2:0μM vs. Day 6:200μM	0.374	0.1	0.274	0.01882	3	3	20.59	70
Day 2:0μM vs. Day 8:0μM	0.374	2.532	-2.158	0.01882	3	3	162.2	70
Day 2:0μM vs. Day 8:25μM	0.374	0.5587	-0.1847	0.01882	3	3	13.88	70
Day 2:0μM vs. Day 8:50μM	0.374	0.22	0.154	0.01882	3	3	11.57	70
Day 2:0μM vs. Day 8:100μM	0.374	0.1347	0.2393	0.01882	3	3	17.98	70
Day 2:0μM vs. Day 8:200μM	0.374	0.09067	0.2833	0.01882	3	3	21.29	70
Day 2:0μM vs. Day 10:0μM	0.374	3.225	-2.851	0.01882	3	3	214.2	70
Day 2:0μM vs. Day 10:25μM	0.374	0.912	-0.538	0.01882	3	3	40.43	70
Day 2:0μM vs. Day 10:50μM	0.374	0.212	0.162	0.01882	3	3	12.17	70
Day 2:0μM vs. Day 10:100μM	0.374	0.148	0.226	0.01882	3	3	16.98	70
Day 2:0μM vs. Day 10:200μM	0.374	0.1093	0.2647	0.01882	3	3	19.89	70
Day 2:25μM vs. Day 2:50μM	0.25	0.1987	0.05133	0.01882	3	3	3.857	70
Day 2:25μM vs. Day 2:100μM	0.25	0.1607	0.08933	0.01882	3	3	6.712	70
Day 2:25μM vs. Day 2:200μM	0.25	0.1353	0.1147	0.01882	3	3	8.616	70
Day 2:25μM vs. Day 4:0μM	0.25	0.9567	-0.7067	0.01882	3	3	53.1	70
Day 2:25μM vs. Day 4:25μM	0.25	0.404	-0.154	0.01882	3	3	11.57	70
Day 2:25μM vs. Day 4:50μM	0.25	0.264	-0.014	0.01882	3	3	1.052	70
Day 2:25μM vs. Day 4:100μM	0.25	0.1847	0.06533	0.01882	3	3	4.909	70
Day 2:25μM vs. Day 4:200μM	0.25	0.1367	0.1133	0.01882	3	3	8.516	70
Day 2:25μM vs. Day 6:0μM	0.25	1.867	-1.617	0.01882	3	3	121.5	70
Day 2:25μM vs. Day 6:25μM	0.25	0.448	-0.198	0.01882	3	3	14.88	70
Day 2:25μM vs. Day 6:50μM	0.25	0.252	-0.002	0.01882	3	3	0.1503	70
Day 2:25μM vs. Day 6:100μM	0.25	0.1573	0.09267	0.01882	3	3	6.963	70
Day 2:25μM vs. Day 6:200μM	0.25	0.1	0.15	0.01882	3	3	11.27	70
Day 2:25μM vs. Day 8:0μM	0.25	2.532	-2.282	0.01882	3	3	171.5	70
Day 2:25μM vs. Day 8:25μM	0.25	0.5587	-0.3087	0.01882	3	3	23.19	70
Day 2:25μM vs. Day 8:50μM	0.25	0.22	0.03	0.01882	3	3	2.254	70
Day 2:25μM vs. Day 8:100μM	0.25	0.1347	0.1153	0.01882	3	3	8.666	70
Day 2:25μM vs. Day 8:200μM	0.25	0.09067	0.1593	0.01882	3	3	11.97	70
Day 2:25μM vs. Day 10:0μM	0.25	3.225	-2.975	0.01882	3	3	223.6	70
Day 2:25μM vs. Day 10:25μM	0.25	0.912	-0.662	0.01882	3	3	49.74	70
Day 2:25μM vs. Day 10:50μM	0.25	0.212	0.038	0.01882	3	3	2.855	70
Day 2:25μM vs. Day 10:100μM	0.25	0.148	0.102	0.01882	3	3	7.664	70
Day 2:25μM vs. Day 10:200μM	0.25	0.1093	0.1407	0.01882	3	3	10.57	70
Day 2:50μM vs. Day 2:100μM	0.1987	0.1607	0.038	0.01882	3	3	2.855	70
Day 2:50μM vs. Day 2:200μM	0.1987	0.1353	0.06333	0.01882	3	3	4.759	70
Day 2:50μM vs. Day 4:0μM	0.1987	0.9567	-0.758	0.01882	3	3	56.96	70
Day 2:50μM vs. Day 4:25μM	0.1987	0.404	-0.2053	0.01882	3	3	15.43	70
Day 2:50μM vs. Day 4:50μM	0.1987	0.264	-0.06533	0.01882	3	3	4.909	70
Day 2:50μM vs. Day 4:100μM	0.1987	0.1847	0.014	0.01882	3	3	1.052	70
Day 2:50μM vs. Day 4:200μM	0.1987	0.1367	0.062	0.01882	3	3	4.659	70
Day 2:50μM vs. Day 6:0μM	0.1987	1.867	-1.668	0.01882	3	3	125.3	70
Day 2:50μM vs. Day 6:25μM	0.1987	0.448	-0.2493	0.01882	3	3	18.73	70
Day 2:50μM vs. Day 6:50μM	0.1987	0.252	-0.05333	0.01882	3	3	4.007	70
Day 2:50μM vs. Day 6:100μM	0.1987	0.1573	0.04133	0.01882	3	3	3.106	70
Day 2:50μM vs. Day 6:200μM	0.1987	0.1	0.09867	0.01882	3	3	7.414	70
Day 2:50μM vs. Day 8:0μM	0.1987	2.532	-2.333	0.01882	3	3	175.3	70
Day 2:50μM vs. Day 8:25μM	0.1987	0.5587	-0.36	0.01882	3	3	27.05	70
Day 2:50μM vs. Day 8:50μM	0.1987	0.22	-0.02133	0.01882	3	3	1.603	70
Day 2:50μM vs. Day 8:100μM	0.1987	0.1347	0.064	0.01882	3	3	4.809	70
Day 2:50μM vs. Day 8:200μM	0.1987	0.09067	0.108	0.01882	3	3	8.115	70
Day 2:50μM vs. Day 10:0μM	0.1987	3.225	-3.027	0.01882	3	3	227.4	70
Day 2:50μM vs. Day 10:25μM	0.1987	0.912	-0.7133	0.01882	3	3	53.6	70
Day 2:50μM vs. Day 10:50μM	0.1987	0.212	-0.01333	0.01882	3	3	1.002	70
Day 2:50μM vs. Day 10:100μM	0.1987	0.148	0.05067	0.01882	3	3	3.807	70
Day 2:50μM vs. Day 10:200μM	0.1987	0.1093	0.08933	0.01882	3	3	6.712	70
Day 2:100μM vs. Day 2:200μM	0.1607	0.1353	0.02533	0.01882	3	3	1.904	70
Day 2:100μM vs. Day 4:0μM	0.1607	0.9567	-0.796	0.01882	3	3	59.81	70
Day 2:100μM vs. Day 4:25μM	0.1607	0.404	-0.2433	0.01882	3	3	18.28	70
Day 2:100μM vs. Day 4:50μM	0.1607	0.264	-0.1033	0.01882	3	3	7.764	70
Day 2:100μM vs. Day 4:100μM	0.1607	0.1847	-0.024	0.01882	3	3	1.803	70
Day 2:100μM vs. Day 4:200μM	0.1607	0.1367	0.024	0.01882	3	3	1.803	70
Day 2:100μM vs. Day 6:0μM	0.1607	1.867	-1.706	0.01882	3	3	128.2	70
Day 2:100μM vs. Day 6:25μM	0.1607	0.448	-0.2873	0.01882	3	3	21.59	70
Day 2:100μM vs. Day 6:50μM	0.1607	0.252	-0.09133	0.01882	3	3	6.863	70
Day 2:100μM vs. Day 6:100μM	0.1607	0.1573	0.003333	0.01882	3	3	0.2505	70
Day 2:100μM vs. Day 6:200μM	0.1607	0.1	0.06067	0.01882	3	3	4.558	70
Day 2:100μM vs. Day 8:0μM	0.1607	2.532	-2.371	0.01882	3	3	178.2	70
Day 2:100μM vs. Day 8:25μM	0.1607	0.5587	-0.398	0.01882	3	3	29.91	70
Day 2:100μM vs. Day 8:50μM	0.1607	0.22	-0.05933	0.01882	3	3	4.458	70
Day 2:100μM vs. Day 8:100μM	0.1607	0.1347	0.026	0.01882	3	3	1.954	70
Day 2:100μM vs. Day 8:200μM	0.1607	0.09067	0.07	0.01882	3	3	5.26	70
Day 2:100μM vs. Day 10:0μM	0.1607	3.225	-3.065	0.01882	3	3	230.3	70
Day 2:100μM vs. Day 10:25μM	0.1607	0.912	-0.7513	0.01882	3	3	56.45	70
Day 2:100μM vs. Day 10:50μM	0.1607	0.212	-0.05133	0.01882	3	3	3.857	70
Day 2:100μM vs. Day 10:100μM	0.1607	0.148	0.01267	0.01882	3	3	0.9518	70
Day 2:100μM vs. Day 10:200μM	0.1607	0.1093	0.05133	0.01882	3	3	3.857	70
Day 2:200μM vs. Day 4:0μM	0.1353	0.9567	-0.8213	0.01882	3	3	61.71	70
Day 2:200μM vs. Day 4:25μM	0.1353	0.404	-0.2687	0.01882	3	3	20.19	70
Day 2:200μM vs. Day 4:50μM	0.1353	0.264	-0.1287	0.01882	3	3	9.668	70
Day 2:200μM vs. Day 4:100μM	0.1353	0.1847	-0.04933	0.01882	3	3	3.707	70
Day 2:200μM vs. Day 4:200μM	0.1353	0.1367	-0.001333	0.01882	3	3	0.1002	70
Day 2:200μM vs. Day 6:0μM	0.1353	1.867	-1.731	0.01882	3	3	130.1	70
Day 2:200μM vs. Day 6:25μM	0.1353	0.448	-0.3127	0.01882	3	3	23.49	70
Day 2:200μM vs. Day 6:50μM	0.1353	0.252	-0.1167	0.01882	3	3	8.766	70
Day 2:200μM vs. Day 6:100μM	0.1353	0.1573	-0.022	0.01882	3	3	1.653	70
Day 2:200μM vs. Day 6:200μM	0.1353	0.1	0.03533	0.01882	3	3	2.655	70
Day 2:200μM vs. Day 8:0μM	0.1353	2.532	-2.397	0.01882	3	3	180.1	70
Day 2:200μM vs. Day 8:25μM	0.1353	0.5587	-0.4233	0.01882	3	3	31.81	70
Day 2:200μM vs. Day 8:50μM	0.1353	0.22	-0.08467	0.01882	3	3	6.362	70
Day 2:200μM vs. Day 8:100μM	0.1353	0.1347	0.0006667	0.01882	3	3	0.05009	70
Day 2:200μM vs. Day 8:200μM	0.1353	0.09067	0.04467	0.01882	3	3	3.356	70
Day 2:200μM vs. Day 10:0μM	0.1353	3.225	-3.09	0.01882	3	3	232.2	70
Day 2:200μM vs. Day 10:25μM	0.1353	0.912	-0.7767	0.01882	3	3	58.36	70
Day 2:200μM vs. Day 10:50μM	0.1353	0.212	-0.07667	0.01882	3	3	5.761	70
Day 2:200μM vs. Day 10:100μM	0.1353	0.148	-0.01267	0.01882	3	3	0.9518	70
Day 2:200μM vs. Day 10:200μM	0.1353	0.1093	0.026	0.01882	3	3	1.954	70
Day 4:0μM vs. Day 4:25μM	0.9567	0.404	0.5527	0.01882	3	3	41.53	70
Day 4:0μM vs. Day 4:50μM	0.9567	0.264	0.6927	0.01882	3	3	52.05	70
Day 4:0μM vs. Day 4:100μM	0.9567	0.1847	0.772	0.01882	3	3	58.01	70
Day 4:0μM vs. Day 4:200μM	0.9567	0.1367	0.82	0.01882	3	3	61.61	70
Day 4:0μM vs. Day 6:0μM	0.9567	1.867	-0.91	0.01882	3	3	68.38	70
Day 4:0μM vs. Day 6:25μM	0.9567	0.448	0.5087	0.01882	3	3	38.22	70
Day 4:0μM vs. Day 6:50μM	0.9567	0.252	0.7047	0.01882	3	3	52.95	70
Day 4:0μM vs. Day 6:100μM	0.9567	0.1573	0.7993	0.01882	3	3	60.06	70
Day 4:0μM vs. Day 6:200μM	0.9567	0.1	0.8567	0.01882	3	3	64.37	70
Day 4:0μM vs. Day 8:0μM	0.9567	2.532	-1.575	0.01882	3	3	118.4	70
Day 4:0μM vs. Day 8:25μM	0.9567	0.5587	0.398	0.01882	3	3	29.91	70
Day 4:0μM vs. Day 8:50μM	0.9567	0.22	0.7367	0.01882	3	3	55.35	70
Day 4:0μM vs. Day 8:100μM	0.9567	0.1347	0.822	0.01882	3	3	61.76	70
Day 4:0μM vs. Day 8:200μM	0.9567	0.09067	0.866	0.01882	3	3	65.07	70
Day 4:0μM vs. Day 10:0μM	0.9567	3.225	-2.269	0.01882	3	3	170.5	70
Day 4:0μM vs. Day 10:25μM	0.9567	0.912	0.04467	0.01882	3	3	3.356	70
Day 4:0μM vs. Day 10:50μM	0.9567	0.212	0.7447	0.01882	3	3	55.95	70
Day 4:0μM vs. Day 10:100μM	0.9567	0.148	0.8087	0.01882	3	3	60.76	70
Day 4:0μM vs. Day 10:200μM	0.9567	0.1093	0.8473	0.01882	3	3	63.67	70
Day 4:25μM vs. Day 4:50μM	0.404	0.264	0.14	0.01882	3	3	10.52	70
Day 4:25μM vs. Day 4:100μM	0.404	0.1847	0.2193	0.01882	3	3	16.48	70
Day 4:25μM vs. Day 4:200μM	0.404	0.1367	0.2673	0.01882	3	3	20.09	70
Day 4:25μM vs. Day 6:0μM	0.404	1.867	-1.463	0.01882	3	3	109.9	70
Day 4:25μM vs. Day 6:25μM	0.404	0.448	-0.044	0.01882	3	3	3.306	70
Day 4:25μM vs. Day 6:50μM	0.404	0.252	0.152	0.01882	3	3	11.42	70
Day 4:25μM vs. Day 6:100μM	0.404	0.1573	0.2467	0.01882	3	3	18.53	70
Day 4:25μM vs. Day 6:200μM	0.404	0.1	0.304	0.01882	3	3	22.84	70
Day 4:25μM vs. Day 8:0μM	0.404	2.532	-2.128	0.01882	3	3	159.9	70
Day 4:25μM vs. Day 8:25μM	0.404	0.5587	-0.1547	0.01882	3	3	11.62	70
Day 4:25μM vs. Day 8:50μM	0.404	0.22	0.184	0.01882	3	3	13.83	70
Day 4:25μM vs. Day 8:100μM	0.404	0.1347	0.2693	0.01882	3	3	20.24	70
Day 4:25μM vs. Day 8:200μM	0.404	0.09067	0.3133	0.01882	3	3	23.54	70
Day 4:25μM vs. Day 10:0μM	0.404	3.225	-2.821	0.01882	3	3	212	70
Day 4:25μM vs. Day 10:25μM	0.404	0.912	-0.508	0.01882	3	3	38.17	70
Day 4:25μM vs. Day 10:50μM	0.404	0.212	0.192	0.01882	3	3	14.43	70
Day 4:25μM vs. Day 10:100μM	0.404	0.148	0.256	0.01882	3	3	19.24	70
Day 4:25μM vs. Day 10:200μM	0.404	0.1093	0.2947	0.01882	3	3	22.14	70
Day 4:50μM vs. Day 4:100μM	0.264	0.1847	0.07933	0.01882	3	3	5.961	70
Day 4:50μM vs. Day 4:200μM	0.264	0.1367	0.1273	0.01882	3	3	9.568	70
Day 4:50μM vs. Day 6:0μM	0.264	1.867	-1.603	0.01882	3	3	120.4	70
Day 4:50μM vs. Day 6:25μM	0.264	0.448	-0.184	0.01882	3	3	13.83	70
Day 4:50μM vs. Day 6:50μM	0.264	0.252	0.012	0.01882	3	3	0.9017	70
Day 4:50μM vs. Day 6:100μM	0.264	0.1573	0.1067	0.01882	3	3	8.015	70
Day 4:50μM vs. Day 6:200μM	0.264	0.1	0.164	0.01882	3	3	12.32	70
Day 4:50μM vs. Day 8:0μM	0.264	2.532	-2.268	0.01882	3	3	170.4	70
Day 4:50μM vs. Day 8:25μM	0.264	0.5587	-0.2947	0.01882	3	3	22.14	70
Day 4:50μM vs. Day 8:50μM	0.264	0.22	0.044	0.01882	3	3	3.306	70
Day 4:50μM vs. Day 8:100μM	0.264	0.1347	0.1293	0.01882	3	3	9.718	70
Day 4:50μM vs. Day 8:200μM	0.264	0.09067	0.1733	0.01882	3	3	13.02	70
Day 4:50μM vs. Day 10:0μM	0.264	3.225	-2.961	0.01882	3	3	222.5	70
Day 4:50μM vs. Day 10:25μM	0.264	0.912	-0.648	0.01882	3	3	48.69	70
Day 4:50μM vs. Day 10:50μM	0.264	0.212	0.052	0.01882	3	3	3.907	70
Day 4:50μM vs. Day 10:100μM	0.264	0.148	0.116	0.01882	3	3	8.716	70
Day 4:50μM vs. Day 10:200μM	0.264	0.1093	0.1547	0.01882	3	3	11.62	70
Day 4:100μM vs. Day 4:200μM	0.1847	0.1367	0.048	0.01882	3	3	3.607	70
Day 4:100μM vs. Day 6:0μM	0.1847	1.867	-1.682	0.01882	3	3	126.4	70
Day 4:100μM vs. Day 6:25μM	0.1847	0.448	-0.2633	0.01882	3	3	19.79	70
Day 4:100μM vs. Day 6:50μM	0.1847	0.252	-0.06733	0.01882	3	3	5.059	70
Day 4:100μM vs. Day 6:100μM	0.1847	0.1573	0.02733	0.01882	3	3	2.054	70
Day 4:100μM vs. Day 6:200μM	0.1847	0.1	0.08467	0.01882	3	3	6.362	70
Day 4:100μM vs. Day 8:0μM	0.1847	2.532	-2.347	0.01882	3	3	176.4	70
Day 4:100μM vs. Day 8:25μM	0.1847	0.5587	-0.374	0.01882	3	3	28.1	70
Day 4:100μM vs. Day 8:50μM	0.1847	0.22	-0.03533	0.01882	3	3	2.655	70
Day 4:100μM vs. Day 8:100μM	0.1847	0.1347	0.05	0.01882	3	3	3.757	70
Day 4:100μM vs. Day 8:200μM	0.1847	0.09067	0.094	0.01882	3	3	7.063	70
Day 4:100μM vs. Day 10:0μM	0.1847	3.225	-3.041	0.01882	3	3	228.5	70
Day 4:100μM vs. Day 10:25μM	0.1847	0.912	-0.7273	0.01882	3	3	54.65	70
Day 4:100μM vs. Day 10:50μM	0.1847	0.212	-0.02733	0.01882	3	3	2.054	70
Day 4:100μM vs. Day 10:100μM	0.1847	0.148	0.03667	0.01882	3	3	2.755	70
Day 4:100μM vs. Day 10:200μM	0.1847	0.1093	0.07533	0.01882	3	3	5.661	70
Day 4:200μM vs. Day 6:0μM	0.1367	1.867	-1.73	0.01882	3	3	130	70
Day 4:200μM vs. Day 6:25μM	0.1367	0.448	-0.3113	0.01882	3	3	23.39	70
Day 4:200μM vs. Day 6:50μM	0.1367	0.252	-0.1153	0.01882	3	3	8.666	70
Day 4:200μM vs. Day 6:100μM	0.1367	0.1573	-0.02067	0.01882	3	3	1.553	70
Day 4:200μM vs. Day 6:200μM	0.1367	0.1	0.03667	0.01882	3	3	2.755	70
Day 4:200μM vs. Day 8:0μM	0.1367	2.532	-2.395	0.01882	3	3	180	70
Day 4:200μM vs. Day 8:25μM	0.1367	0.5587	-0.422	0.01882	3	3	31.71	70
Day 4:200μM vs. Day 8:50μM	0.1367	0.22	-0.08333	0.01882	3	3	6.262	70
Day 4:200μM vs. Day 8:100μM	0.1367	0.1347	0.002	0.01882	3	3	0.1503	70
Day 4:200μM vs. Day 8:200μM	0.1367	0.09067	0.046	0.01882	3	3	3.456	70
Day 4:200μM vs. Day 10:0μM	0.1367	3.225	-3.089	0.01882	3	3	232.1	70
Day 4:200μM vs. Day 10:25μM	0.1367	0.912	-0.7753	0.01882	3	3	58.26	70
Day 4:200μM vs. Day 10:50μM	0.1367	0.212	-0.07533	0.01882	3	3	5.661	70
Day 4:200μM vs. Day 10:100μM	0.1367	0.148	-0.01133	0.01882	3	3	0.8516	70
Day 4:200μM vs. Day 10:200μM	0.1367	0.1093	0.02733	0.01882	3	3	2.054	70
Day 6:0μM vs. Day 6:25μM	1.867	0.448	1.419	0.01882	3	3	106.6	70
Day 6:0μM vs. Day 6:50μM	1.867	0.252	1.615	0.01882	3	3	121.3	70
Day 6:0μM vs. Day 6:100μM	1.867	0.1573	1.709	0.01882	3	3	128.4	70
Day 6:0μM vs. Day 6:200μM	1.867	0.1	1.767	0.01882	3	3	132.7	70
Day 6:0μM vs. Day 8:0μM	1.867	2.532	-0.6653	0.01882	3	3	49.99	70
Day 6:0μM vs. Day 8:25μM	1.867	0.5587	1.308	0.01882	3	3	98.28	70
Day 6:0μM vs. Day 8:50μM	1.867	0.22	1.647	0.01882	3	3	123.7	70
Day 6:0μM vs. Day 8:100μM	1.867	0.1347	1.732	0.01882	3	3	130.1	70
Day 6:0μM vs. Day 8:200μM	1.867	0.09067	1.776	0.01882	3	3	133.4	70
Day 6:0μM vs. Day 10:0μM	1.867	3.225	-1.359	0.01882	3	3	102.1	70
Day 6:0μM vs. Day 10:25μM	1.867	0.912	0.9547	0.01882	3	3	71.73	70
Day 6:0μM vs. Day 10:50μM	1.867	0.212	1.655	0.01882	3	3	124.3	70
Day 6:0μM vs. Day 10:100μM	1.867	0.148	1.719	0.01882	3	3	129.1	70
Day 6:0μM vs. Day 10:200μM	1.867	0.1093	1.757	0.01882	3	3	132	70
Day 6:25μM vs. Day 6:50μM	0.448	0.252	0.196	0.01882	3	3	14.73	70
Day 6:25μM vs. Day 6:100μM	0.448	0.1573	0.2907	0.01882	3	3	21.84	70
Day 6:25μM vs. Day 6:200μM	0.448	0.1	0.348	0.01882	3	3	26.15	70
Day 6:25μM vs. Day 8:0μM	0.448	2.532	-2.084	0.01882	3	3	156.6	70
Day 6:25μM vs. Day 8:25μM	0.448	0.5587	-0.1107	0.01882	3	3	8.315	70
Day 6:25μM vs. Day 8:50μM	0.448	0.22	0.228	0.01882	3	3	17.13	70
Day 6:25μM vs. Day 8:100μM	0.448	0.1347	0.3133	0.01882	3	3	23.54	70
Day 6:25μM vs. Day 8:200μM	0.448	0.09067	0.3573	0.01882	3	3	26.85	70
Day 6:25μM vs. Day 10:0μM	0.448	3.225	-2.777	0.01882	3	3	208.7	70
Day 6:25μM vs. Day 10:25μM	0.448	0.912	-0.464	0.01882	3	3	34.86	70
Day 6:25μM vs. Day 10:50μM	0.448	0.212	0.236	0.01882	3	3	17.73	70
Day 6:25μM vs. Day 10:100μM	0.448	0.148	0.3	0.01882	3	3	22.54	70
Day 6:25μM vs. Day 10:200μM	0.448	0.1093	0.3387	0.01882	3	3	25.45	70
Day 6:50μM vs. Day 6:100μM	0.252	0.1573	0.09467	0.01882	3	3	7.113	70
Day 6:50μM vs. Day 6:200μM	0.252	0.1	0.152	0.01882	3	3	11.42	70
Day 6:50μM vs. Day 8:0μM	0.252	2.532	-2.28	0.01882	3	3	171.3	70
Day 6:50μM vs. Day 8:25μM	0.252	0.5587	-0.3067	0.01882	3	3	23.04	70
Day 6:50μM vs. Day 8:50μM	0.252	0.22	0.032	0.01882	3	3	2.404	70
Day 6:50μM vs. Day 8:100μM	0.252	0.1347	0.1173	0.01882	3	3	8.816	70
Day 6:50μM vs. Day 8:200μM	0.252	0.09067	0.1613	0.01882	3	3	12.12	70
Day 6:50μM vs. Day 10:0μM	0.252	3.225	-2.973	0.01882	3	3	223.4	70
Day 6:50μM vs. Day 10:25μM	0.252	0.912	-0.66	0.01882	3	3	49.59	70
Day 6:50μM vs. Day 10:50μM	0.252	0.212	0.04	0.01882	3	3	3.006	70
Day 6:50μM vs. Day 10:100μM	0.252	0.148	0.104	0.01882	3	3	7.815	70
Day 6:50μM vs. Day 10:200μM	0.252	0.1093	0.1427	0.01882	3	3	10.72	70
Day 6:100μM vs. Day 6:200μM	0.1573	0.1	0.05733	0.01882	3	3	4.308	70
Day 6:100μM vs. Day 8:0μM	0.1573	2.532	-2.375	0.01882	3	3	178.4	70
Day 6:100μM vs. Day 8:25μM	0.1573	0.5587	-0.4013	0.01882	3	3	30.16	70
Day 6:100μM vs. Day 8:50μM	0.1573	0.22	-0.06267	0.01882	3	3	4.709	70
Day 6:100μM vs. Day 8:100μM	0.1573	0.1347	0.02267	0.01882	3	3	1.703	70
Day 6:100μM vs. Day 8:200μM	0.1573	0.09067	0.06667	0.01882	3	3	5.009	70
Day 6:100μM vs. Day 10:0μM	0.1573	3.225	-3.068	0.01882	3	3	230.5	70
Day 6:100μM vs. Day 10:25μM	0.1573	0.912	-0.7547	0.01882	3	3	56.71	70
Day 6:100μM vs. Day 10:50μM	0.1573	0.212	-0.05467	0.01882	3	3	4.108	70
Day 6:100μM vs. Day 10:100μM	0.1573	0.148	0.009333	0.01882	3	3	0.7013	70
Day 6:100μM vs. Day 10:200μM	0.1573	0.1093	0.048	0.01882	3	3	3.607	70
Day 6:200μM vs. Day 8:0μM	0.1	2.532	-2.432	0.01882	3	3	182.7	70
Day 6:200μM vs. Day 8:25μM	0.1	0.5587	-0.4587	0.01882	3	3	34.46	70
Day 6:200μM vs. Day 8:50μM	0.1	0.22	-0.12	0.01882	3	3	9.017	70
Day 6:200μM vs. Day 8:100μM	0.1	0.1347	-0.03467	0.01882	3	3	2.605	70
Day 6:200μM vs. Day 8:200μM	0.1	0.09067	0.009333	0.01882	3	3	0.7013	70
Day 6:200μM vs. Day 10:0μM	0.1	3.225	-3.125	0.01882	3	3	234.8	70
Day 6:200μM vs. Day 10:25μM	0.1	0.912	-0.812	0.01882	3	3	61.01	70
Day 6:200μM vs. Day 10:50μM	0.1	0.212	-0.112	0.01882	3	3	8.416	70
Day 6:200μM vs. Day 10:100μM	0.1	0.148	-0.048	0.01882	3	3	3.607	70
Day 6:200μM vs. Day 10:200μM	0.1	0.1093	-0.009333	0.01882	3	3	0.7013	70
Day 8:0μM vs. Day 8:25μM	2.532	0.5587	1.973	0.01882	3	3	148.3	70
Day 8:0μM vs. Day 8:50μM	2.532	0.22	2.312	0.01882	3	3	173.7	70
Day 8:0μM vs. Day 8:100μM	2.532	0.1347	2.397	0.01882	3	3	180.1	70
Day 8:0μM vs. Day 8:200μM	2.532	0.09067	2.441	0.01882	3	3	183.4	70
Day 8:0μM vs. Day 10:0μM	2.532	3.225	-0.6933	0.01882	3	3	52.1	70
Day 8:0μM vs. Day 10:25μM	2.532	0.912	1.62	0.01882	3	3	121.7	70
Day 8:0μM vs. Day 10:50μM	2.532	0.212	2.32	0.01882	3	3	174.3	70
Day 8:0μM vs. Day 10:100μM	2.532	0.148	2.384	0.01882	3	3	179.1	70
Day 8:0μM vs. Day 10:200μM	2.532	0.1093	2.423	0.01882	3	3	182	70
Day 8:25μM vs. Day 8:50μM	0.5587	0.22	0.3387	0.01882	3	3	25.45	70
Day 8:25μM vs. Day 8:100μM	0.5587	0.1347	0.424	0.01882	3	3	31.86	70
Day 8:25μM vs. Day 8:200μM	0.5587	0.09067	0.468	0.01882	3	3	35.17	70
Day 8:25μM vs. Day 10:0μM	0.5587	3.225	-2.667	0.01882	3	3	200.4	70
Day 8:25μM vs. Day 10:25μM	0.5587	0.912	-0.3533	0.01882	3	3	26.55	70
Day 8:25μM vs. Day 10:50μM	0.5587	0.212	0.3467	0.01882	3	3	26.05	70
Day 8:25μM vs. Day 10:100μM	0.5587	0.148	0.4107	0.01882	3	3	30.86	70
Day 8:25μM vs. Day 10:200μM	0.5587	0.1093	0.4493	0.01882	3	3	33.76	70
Day 8:50μM vs. Day 8:100μM	0.22	0.1347	0.08533	0.01882	3	3	6.412	70
Day 8:50μM vs. Day 8:200μM	0.22	0.09067	0.1293	0.01882	3	3	9.718	70
Day 8:50μM vs. Day 10:0μM	0.22	3.225	-3.005	0.01882	3	3	225.8	70
Day 8:50μM vs. Day 10:25μM	0.22	0.912	-0.692	0.01882	3	3	52	70
Day 8:50μM vs. Day 10:50μM	0.22	0.212	0.008	0.01882	3	3	0.6011	70
Day 8:50μM vs. Day 10:100μM	0.22	0.148	0.072	0.01882	3	3	5.41	70
Day 8:50μM vs. Day 10:200μM	0.22	0.1093	0.1107	0.01882	3	3	8.315	70
Day 8:100μM vs. Day 8:200μM	0.1347	0.09067	0.044	0.01882	3	3	3.306	70
Day 8:100μM vs. Day 10:0μM	0.1347	3.225	-3.091	0.01882	3	3	232.2	70
Day 8:100μM vs. Day 10:25μM	0.1347	0.912	-0.7773	0.01882	3	3	58.41	70
Day 8:100μM vs. Day 10:50μM	0.1347	0.212	-0.07733	0.01882	3	3	5.811	70
Day 8:100μM vs. Day 10:100μM	0.1347	0.148	-0.01333	0.01882	3	3	1.002	70
Day 8:100μM vs. Day 10:200μM	0.1347	0.1093	0.02533	0.01882	3	3	1.904	70
Day 8:200μM vs. Day 10:0μM	0.09067	3.225	-3.135	0.01882	3	3	235.5	70
Day 8:200μM vs. Day 10:25μM	0.09067	0.912	-0.8213	0.01882	3	3	61.71	70
Day 8:200μM vs. Day 10:50μM	0.09067	0.212	-0.1213	0.01882	3	3	9.117	70
Day 8:200μM vs. Day 10:100μM	0.09067	0.148	-0.05733	0.01882	3	3	4.308	70
Day 8:200μM vs. Day 10:200μM	0.09067	0.1093	-0.01867	0.01882	3	3	1.403	70
Day 10:0μM vs. Day 10:25μM	3.225	0.912	2.313	0.01882	3	3	173.8	70
Day 10:0μM vs. Day 10:50μM	3.225	0.212	3.013	0.01882	3	3	226.4	70
Day 10:0μM vs. Day 10:100μM	3.225	0.148	3.077	0.01882	3	3	231.2	70
Day 10:0μM vs. Day 10:200μM	3.225	0.1093	3.116	0.01882	3	3	234.1	70
Day 10:25μM vs. Day 10:50μM	0.912	0.212	0.7	0.01882	3	3	52.6	70
Day 10:25μM vs. Day 10:100μM	0.912	0.148	0.764	0.01882	3	3	57.41	70
Day 10:25μM vs. Day 10:200μM	0.912	0.1093

## Sheet: Fig. 1E
1-Way ANOVA of data in Fig. 1E
Number of families	1
Number of comparisons per family	6
Alpha	0.05
Tukey's multiple comparisons test	Mean Diff.	95.00% CI of diff.	Below threshold?	Summary	Adjusted P Value
WT vs. GHTB136	-0.6104	-0.6946 to -0.5262	Yes	****	<0.0001
WT vs. GHTB146	-0.6104	-0.6946 to -0.5262	Yes	****	<0.0001
WT vs. GHTB149	-0.3711	-0.4553 to -0.2869	Yes	****	<0.0001
GHTB136 vs. GHTB146	0	-0.08417 to 0.08417	No	ns	>0.9999
GHTB136 vs. GHTB149	0.2393	0.1551 to 0.3235	Yes	****	<0.0001
GHTB146 vs. GHTB149	0.2393	0.1551 to 0.3235	Yes	****	<0.0001
Test details	Mean 1	Mean 2	Mean Diff.	SE of diff.	n1	n2	q	DF
WT vs. GHTB136	1.39	2	-0.6104	0.03007	6	6	28.71	20
WT vs. GHTB146	1.39	2	-0.6104	0.03007	6	6	28.71	20
WT vs. GHTB149	1.39	1.761	-0.3711	0.03007	6	6	17.45	20
GHTB136 vs. GHTB146	2	2	0	0.03007	6	6	0	20
GHTB136 vs. GHTB149	2	1.761	0.2393	0.03007	6	6	11.25	20
GHTB146 vs. GHTB149	2	1.761	0.2393	0.03007	6	6	11.25	20

## Sheet: Fig. 1F
1-Way ANOVA of data in Fig. 1F
Number of families	1
Number of comparisons per family	6
Alpha	0.05
Tukey's multiple comparisons test	Mean Diff.	95.00% CI of diff.	Below threshold?	Summary	Adjusted P Value
WT vs. GHTB136	-5.014	-7.361 to -2.667	Yes	****	<0.0001
WT vs. GHTB146	-3.89	-6.238 to -1.543	Yes	***	0.0008
WT vs. 149	-0.2408	-2.588 to 2.106	No	ns	0.9915
GHTB136 vs. GHTB146	1.123	-1.224 to 3.471	No	ns	0.5498
GHTB136 vs. 149	4.773	2.426 to 7.120	Yes	****	<0.0001
GHTB146 vs. 149	3.65	1.302 to 5.997	Yes	**	0.0016
Test details	Mean 1	Mean 2	Mean Diff.	SE of diff.	n1	n2	q	DF
WT vs. GHTB136	0.4547	5.469	-5.014	0.8386	6	6	8.455	20
WT vs. GHTB146	0.4547	4.345	-3.89	0.8386	6	6	6.561	20
WT vs. 149	0.4547	0.6955	-0.2408	0.8386	6	6	0.4061	20
GHTB136 vs. GHTB146	5.469	4.345	1.123	0.8386	6	6	1.894	20
GHTB136 vs. 149	5.469	0.6955	4.773	0.8386	6	6	8.049	20
GHTB146 vs. 149	4.345	0.6955	3.65	0.8386	6	6	6.155	20

## Sheet: Fig. 1G
2-Way ANOVA of data in Fig. 1G
Compare cell means regardless of rows and columns
Number of families	1
Number of comparisons per family	28
Alpha	0.05
Tukey's multiple comparisons test	Predicted (LS) mean diff.	95.00% CI of diff.	Below threshold?	Summary	Adjusted P Value
0μM C10:WT vs. 0μM C10:GHTB136	-1.429e-07	-0.2233 to 0.2233	No	ns	>0.9999
0μM C10:WT vs. 0μM C10:GHTB146	0	-0.2233 to 0.2233	No	ns	>0.9999
0μM C10:WT vs. 0μM C10:GHTB149	0	-0.2619 to 0.2619	No	ns	>0.9999
0μM C10:WT vs. 25μM C10:WT	0.5201	0.2968 to 0.7434	Yes	****	<0.0001
0μM C10:WT vs. 25μM C10:GHTB136	0.1854	-0.03788 to 0.4088	No	ns	0.168
0μM C10:WT vs. 25μM C10:GHTB146	0.1756	-0.04772 to 0.3989	No	ns	0.2206
0μM C10:WT vs. 25μM C10:GHTB149	0.5579	0.2961 to 0.8198	Yes	****	<0.0001
0μM C10:GHTB136 vs. 0μM C10:GHTB146	1.429e-07	-0.2233 to 0.2233	No	ns	>0.9999
0μM C10:GHTB136 vs. 0μM C10:GHTB149	1.429e-07	-0.2619 to 0.2619	No	ns	>0.9999
0μM C10:GHTB136 vs. 25μM C10:WT	0.5201	0.2968 to 0.7434	Yes	****	<0.0001
0μM C10:GHTB136 vs. 25μM C10:GHTB136	0.1854	-0.03788 to 0.4088	No	ns	0.168
0μM C10:GHTB136 vs. 25μM C10:GHTB146	0.1756	-0.04772 to 0.3989	No	ns	0.2206
0μM C10:GHTB136 vs. 25μM C10:GHTB149	0.5579	0.2961 to 0.8198	Yes	****	<0.0001
0μM C10:GHTB146 vs. 0μM C10:GHTB149	0	-0.2619 to 0.2619	No	ns	>0.9999
0μM C10:GHTB146 vs. 25μM C10:WT	0.5201	0.2968 to 0.7434	Yes	****	<0.0001
0μM C10:GHTB146 vs. 25μM C10:GHTB136	0.1854	-0.03788 to 0.4088	No	ns	0.168
0μM C10:GHTB146 vs. 25μM C10:GHTB146	0.1756	-0.04772 to 0.3989	No	ns	0.2206
0μM C10:GHTB146 vs. 25μM C10:GHTB149	0.5579	0.2961 to 0.8198	Yes	****	<0.0001
0μM C10:GHTB149 vs. 25μM C10:WT	0.5201	0.2582 to 0.7820	Yes	****	<0.0001
0μM C10:GHTB149 vs. 25μM C10:GHTB136	0.1854	-0.07643 to 0.4473	No	ns	0.3401
0μM C10:GHTB149 vs. 25μM C10:GHTB146	0.1756	-0.08626 to 0.4375	No	ns	0.4085
0μM C10:GHTB149 vs. 25μM C10:GHTB149	0.5579	0.2625 to 0.8534	Yes	****	<0.0001
25μM C10:WT vs. 25μM C10:GHTB136	-0.3347	-0.5580 to -0.1114	Yes	***	0.0005
25μM C10:WT vs. 25μM C10:GHTB146	-0.3445	-0.5678 to -0.1212	Yes	***	0.0003
25μM C10:WT vs. 25μM C10:GHTB149	0.03782	-0.2240 to 0.2997	No	ns	0.9998
25μM C10:GHTB136 vs. 25μM C10:GHTB146	-0.009833	-0.2332 to 0.2135	No	ns	>0.9999
25μM C10:GHTB136 vs. 25μM C10:GHTB149	0.3725	0.1106 to 0.6344	Yes	**	0.0011
25μM C10:GHTB146 vs. 25μM C10:GHTB149	0.3823	0.1205 to 0.6442	Yes	***	0.0008
Test details	Predicted (LS) mean 1	Predicted (LS) mean 2	Predicted (LS) mean diff.	SE of diff.	N1	N2	q	DF
0μM C10:WT vs. 0μM C10:GHTB136	1	1	-1.429e-07	0.07004	7	7	2.884e-06	42
0μM C10:WT vs. 0μM C10:GHTB146	1	1	0	0.07004	7	7	0	42
0μM C10:WT vs. 0μM C10:GHTB149	1	1	0	0.08213	7	4	0	42
0μM C10:WT vs. 25μM C10:WT	1	0.4799	0.5201	0.07004	7	7	10.5	42
0μM C10:WT vs. 25μM C10:GHTB136	1	0.8146	0.1854	0.07004	7	7	3.744	42
0μM C10:WT vs. 25μM C10:GHTB146	1	0.8244	0.1756	0.07004	7	7	3.546	42
0μM C10:WT vs. 25μM C10:GHTB149	1	0.4421	0.5579	0.08213	7	4	9.607	42
0μM C10:GHTB136 vs. 0μM C10:GHTB146	1	1	1.429e-07	0.07004	7	7	2.884e-06	42
0μM C10:GHTB136 vs. 0μM C10:GHTB149	1	1	1.429e-07	0.08213	7	4	2.46e-06	42
0μM C10:GHTB136 vs. 25μM C10:WT	1	0.4799	0.5201	0.07004	7	7	10.5	42
0μM C10:GHTB136 vs. 25μM C10:GHTB136	1	0.8146	0.1854	0.07004	7	7	3.744	42
0μM C10:GHTB136 vs. 25μM C10:GHTB146	1	0.8244	0.1756	0.07004	7	7	3.546	42
0μM C10:GHTB136 vs. 25μM C10:GHTB149	1	0.4421	0.5579	0.08213	7	4	9.607	42
0μM C10:GHTB146 vs. 0μM C10:GHTB149	1	1	0	0.08213	7	4	0	42
0μM C10:GHTB146 vs. 25μM C10:WT	1	0.4799	0.5201	0.07004	7	7	10.5	42
0μM C10:GHTB146 vs. 25μM C10:GHTB136	1	0.8146	0.1854	0.07004	7	7	3.744	42
0μM C10:GHTB146 vs. 25μM C10:GHTB146	1	0.8244	0.1756	0.07004	7	7	3.546	42
0μM C10:GHTB146 vs. 25μM C10:GHTB149	1	0.4421	0.5579	0.08213	7	4	9.607	42
0μM C10:GHTB149 vs. 25μM C10:WT	1	0.4799	0.5201	0.08213	4	7	8.956	42
0μM C10:GHTB149 vs. 25μM C10:GHTB136	1	0.8146	0.1854	0.08213	4	7	3.193	42
0μM C10:GHTB149 vs. 25μM C10:GHTB146	1	0.8244	0.1756	0.08213	4	7	3.024	42
0μM C10:GHTB149 vs. 25μM C10:GHTB149	1	0.4421	0.5579	0.09266	4	4	8.516	42
25μM C10:WT vs. 25μM C10:GHTB136	0.4799	0.8146	-0.3347	0.07004	7	7	6.758	42
25μM C10:WT vs. 25μM C10:GHTB146	0.4799	0.8244	-0.3445	0.07004	7	7	6.956	42
25μM C10:WT vs. 25μM C10:GHTB149	0.4799	0.4421	0.03782	0.08213	7	4	0.6513	42
25μM C10:GHTB136 vs. 25μM C10:GHTB146	0.8146	0.8244	-0.009833	0.07004	7	7	0.1985	42
25μM C10:GHTB136 vs. 25μM C10:GHTB149	0.8146	0.4421	0.3725	0.08213	7	4	6.414	42
25μM C10:GHTB146 vs. 25μM C10:GHTB149	0.8244	0.4421	0.3823	0.08213	7	4	6.583

## Sheet: Fig. 2A - WT
2-Way ANOVA of data in Fig. 2A - WT
Compare cell means regardless of rows and columns
Number of families	1
Number of comparisons per family	28
Alpha	0.05
Tukey's multiple comparisons test	Mean Diff.	95.00% CI of diff.	Below threshold?	Summary	Adjusted P Value
Day 0:0μM C10 vs. Day 0:25μM C10	0.05346	-0.5476 to 0.6545	No	ns	>0.9999
Day 0:0μM C10 vs. Day 0:0μM C10+Q203	0.1286	-0.4724 to 0.7296	No	ns	0.994
Day 0:0μM C10 vs. Day 0:25μM C10+Q203	0.2522	-0.3488 to 0.8533	No	ns	0.8202
Day 0:0μM C10 vs. Day 15:0μM C10	-0.02251	-0.6235 to 0.5785	No	ns	>0.9999
Day 0:0μM C10 vs. Day 15:25μM C10	-0.7191	-1.320 to -0.1180	Yes	*	0.0136
Day 0:0μM C10 vs. Day 15:0μM C10+Q203	0.5517	-0.04929 to 1.153	No	ns	0.0843
Day 0:0μM C10 vs. Day 15:25μM C10+Q203	2.593	1.992 to 3.194	Yes	****	<0.0001
Day 0:25μM C10 vs. Day 0:0μM C10+Q203	0.07516	-0.5259 to 0.6762	No	ns	0.9998
Day 0:25μM C10 vs. Day 0:25μM C10+Q203	0.1988	-0.4023 to 0.7998	No	ns	0.9363
Day 0:25μM C10 vs. Day 15:0μM C10	-0.07596	-0.6770 to 0.5251	No	ns	0.9998
Day 0:25μM C10 vs. Day 15:25μM C10	-0.7725	-1.374 to -0.1715	Yes	**	0.0074
Day 0:25μM C10 vs. Day 15:0μM C10+Q203	0.4983	-0.1027 to 1.099	No	ns	0.1447
Day 0:25μM C10 vs. Day 15:25μM C10+Q203	2.54	1.939 to 3.141	Yes	****	<0.0001
Day 0:0μM C10+Q203 vs. Day 0:25μM C10+Q203	0.1236	-0.4774 to 0.7246	No	ns	0.9953
Day 0:0μM C10+Q203 vs. Day 15:0μM C10	-0.1511	-0.7522 to 0.4499	No	ns	0.9848
Day 0:0μM C10+Q203 vs. Day 15:25μM C10	-0.8477	-1.449 to -0.2467	Yes	**	0.0032
Day 0:0μM C10+Q203 vs. Day 15:0μM C10+Q203	0.4231	-0.1779 to 1.024	No	ns	0.288
Day 0:0μM C10+Q203 vs. Day 15:25μM C10+Q203	2.465	1.864 to 3.066	Yes	****	<0.0001
Day 0:25μM C10+Q203 vs. Day 15:0μM C10	-0.2747	-0.8758 to 0.3263	No	ns	0.7537
Day 0:25μM C10+Q203 vs. Day 15:25μM C10	-0.9713	-1.572 to -0.3703	Yes	***	0.0008
Day 0:25μM C10+Q203 vs. Day 15:0μM C10+Q203	0.2995	-0.3015 to 0.9005	No	ns	0.6728
Day 0:25μM C10+Q203 vs. Day 15:25μM C10+Q203	2.341	1.740 to 2.942	Yes	****	<0.0001
Day 15:0μM C10 vs. Day 15:25μM C10	-0.6966	-1.298 to -0.09554	Yes	*	0.0175
Day 15:0μM C10 vs. Day 15:0μM C10+Q203	0.5742	-0.02679 to 1.175	No	ns	0.0666
Day 15:0μM C10 vs. Day 15:25μM C10+Q203	2.616	2.015 to 3.217	Yes	****	<0.0001
Day 15:25μM C10 vs. Day 15:0μM C10+Q203	1.271	0.6698 to 1.872	Yes	****	<0.0001
Day 15:25μM C10 vs. Day 15:25μM C10+Q203	3.312	2.711 to 3.913	Yes	****	<0.0001
Day 15:0μM C10+Q203 vs. Day 15:25μM C10+Q203	2.042	1.441 to 2.643	Yes	****	<0.0001
Test details	Mean 1	Mean 2	Mean Diff.	SE of diff.	N1	N2	q	DF
Day 0:0μM C10 vs. Day 0:25μM C10	7.472	7.418	0.05346	0.1736	3	3	0.4355	16
Day 0:0μM C10 vs. Day 0:0μM C10+Q203	7.472	7.343	0.1286	0.1736	3	3	1.048	16
Day 0:0μM C10 vs. Day 0:25μM C10+Q203	7.472	7.22	0.2522	0.1736	3	3	2.055	16
Day 0:0μM C10 vs. Day 15:0μM C10	7.472	7.494	-0.02251	0.1736	3	3	0.1833	16
Day 0:0μM C10 vs. Day 15:25μM C10	7.472	8.191	-0.7191	0.1736	3	3	5.858	16
Day 0:0μM C10 vs. Day 15:0μM C10+Q203	7.472	6.92	0.5517	0.1736	3	3	4.495	16
Day 0:0μM C10 vs. Day 15:25μM C10+Q203	7.472	4.878	2.593	0.1736	3	3	21.13	16
Day 0:25μM C10 vs. Day 0:0μM C10+Q203	7.418	7.343	0.07516	0.1736	3	3	0.6123	16
Day 0:25μM C10 vs. Day 0:25μM C10+Q203	7.418	7.22	0.1988	0.1736	3	3	1.619	16
Day 0:25μM C10 vs. Day 15:0μM C10	7.418	7.494	-0.07596	0.1736	3	3	0.6188	16
Day 0:25μM C10 vs. Day 15:25μM C10	7.418	8.191	-0.7725	0.1736	3	3	6.293	16
Day 0:25μM C10 vs. Day 15:0μM C10+Q203	7.418	6.92	0.4983	0.1736	3	3	4.059	16
Day 0:25μM C10 vs. Day 15:25μM C10+Q203	7.418	4.878	2.54	0.1736	3	3	20.69	16
Day 0:0μM C10+Q203 vs. Day 0:25μM C10+Q203	7.343	7.22	0.1236	0.1736	3	3	1.007	16
Day 0:0μM C10+Q203 vs. Day 15:0μM C10	7.343	7.494	-0.1511	0.1736	3	3	1.231	16
Day 0:0μM C10+Q203 vs. Day 15:25μM C10	7.343	8.191	-0.8477	0.1736	3	3	6.906	16
Day 0:0μM C10+Q203 vs. Day 15:0μM C10+Q203	7.343	6.92	0.4231	0.1736	3	3	3.447	16
Day 0:0μM C10+Q203 vs. Day 15:25μM C10+Q203	7.343	4.878	2.465	0.1736	3	3	20.08	16
Day 0:25μM C10+Q203 vs. Day 15:0μM C10	7.22	7.494	-0.2747	0.1736	3	3	2.238	16
Day 0:25μM C10+Q203 vs. Day 15:25μM C10	7.22	8.191	-0.9713	0.1736	3	3	7.913	16
Day 0:25μM C10+Q203 vs. Day 15:0μM C10+Q203	7.22	6.92	0.2995	0.1736	3	3	2.44	16
Day 0:25μM C10+Q203 vs. Day 15:25μM C10+Q203	7.22	4.878	2.341	0.1736	3	3	19.07	16
Day 15:0μM C10 vs. Day 15:25μM C10	7.494	8.191	-0.6966	0.1736	3	3	5.675	16
Day 15:0μM C10 vs. Day 15:0μM C10+Q203	7.494	6.92	0.5742	0.1736	3	3	4.678	16
Day 15:0μM C10 vs. Day 15:25μM C10+Q203	7.494	4.878	2.616	0.1736	3	3	21.31	16
Day 15:25μM C10 vs. Day 15:0μM C10+Q203	8.191	6.92	1.271	0.1736	3	3	10.35	16
Day 15:25μM C10 vs. Day 15:25μM C10+Q203	8.191	4.878	3.312	0.1736	3	3	26.98	16
Day 15:0μM C10+Q203 vs. Day 15:25μM C10+Q203	6.92	4.878	2.042	0.1736	3	3	16.63	16

## Sheet: Fig. 2A - GHTB136
2-Way ANOVA of data in Fig. 2A - GHTB136
Compare cell means regardless of rows and columns
Number of families	1
Number of comparisons per family	28
Alpha	0.05
Tukey's multiple comparisons test	Mean Diff.	95.00% CI of diff.	Below threshold?	Summary	Adjusted P Value
Day 0:0μM C10 vs. Day 0:25μM C10	0.007063	-0.4656 to 0.4797	No	ns	>0.9999
Day 0:0μM C10 vs. Day 0:0μM C10+Q203	-0.07903	-0.5516 to 0.3936	No	ns	0.9987
Day 0:0μM C10 vs. Day 0:25μM C10+Q203	-0.1063	-0.5789 to 0.3664	No	ns	0.992
Day 0:0μM C10 vs. Day 15:0μM C10	-0.6596	-1.132 to -0.1870	Yes	**	0.0035
Day 0:0μM C10 vs. Day 15:25μM C10	-0.7083	-1.181 to -0.2357	Yes	**	0.0018
Day 0:0μM C10 vs. Day 15:0μM C10+Q203	0.0587	-0.4139 to 0.5313	No	ns	0.9998
Day 0:0μM C10 vs. Day 15:25μM C10+Q203	0.01525	-0.4574 to 0.4879	No	ns	>0.9999
Day 0:25μM C10 vs. Day 0:0μM C10+Q203	-0.08609	-0.5587 to 0.3865	No	ns	0.9978
Day 0:25μM C10 vs. Day 0:25μM C10+Q203	-0.1133	-0.5859 to 0.3593	No	ns	0.9884
Day 0:25μM C10 vs. Day 15:0μM C10	-0.6667	-1.139 to -0.1940	Yes	**	0.0032
Day 0:25μM C10 vs. Day 15:25μM C10	-0.7154	-1.188 to -0.2428	Yes	**	0.0016
Day 0:25μM C10 vs. Day 15:0μM C10+Q203	0.05163	-0.4210 to 0.5243	No	ns	>0.9999
Day 0:25μM C10 vs. Day 15:25μM C10+Q203	0.008189	-0.4644 to 0.4808	No	ns	>0.9999
Day 0:0μM C10+Q203 vs. Day 0:25μM C10+Q203	-0.02722	-0.4998 to 0.4454	No	ns	>0.9999
Day 0:0μM C10+Q203 vs. Day 15:0μM C10	-0.5806	-1.053 to -0.1080	Yes	*	0.0109
Day 0:0μM C10+Q203 vs. Day 15:25μM C10	-0.6293	-1.102 to -0.1567	Yes	**	0.0055
Day 0:0μM C10+Q203 vs. Day 15:0μM C10+Q203	0.1377	-0.3349 to 0.6103	No	ns	0.9663
Day 0:0μM C10+Q203 vs. Day 15:25μM C10+Q203	0.09428	-0.3783 to 0.5669	No	ns	0.9961
Day 0:25μM C10+Q203 vs. Day 15:0μM C10	-0.5534	-1.026 to -0.08073	Yes	*	0.0161
Day 0:25μM C10+Q203 vs. Day 15:25μM C10	-0.6021	-1.075 to -0.1294	Yes	**	0.008
Day 0:25μM C10+Q203 vs. Day 15:0μM C10+Q203	0.165	-0.3077 to 0.6376	No	ns	0.9179
Day 0:25μM C10+Q203 vs. Day 15:25μM C10+Q203	0.1215	-0.3511 to 0.5941	No	ns	0.9828
Day 15:0μM C10 vs. Day 15:25μM C10	-0.04871	-0.5213 to 0.4239	No	ns	>0.9999
Day 15:0μM C10 vs. Day 15:0μM C10+Q203	0.7183	0.2457 to 1.191	Yes	**	0.0015
Day 15:0μM C10 vs. Day 15:25μM C10+Q203	0.6749	0.2022 to 1.147	Yes	**	0.0029
Day 15:25μM C10 vs. Day 15:0μM C10+Q203	0.767	0.2944 to 1.240	Yes	***	0.0008
Day 15:25μM C10 vs. Day 15:25μM C10+Q203	0.7236	0.2509 to 1.196	Yes	**	0.0014
Day 15:0μM C10+Q203 vs. Day 15:25μM C10+Q203	-0.04344	-0.5161 to 0.4292	No	ns	>0.9999
Test details	Mean 1	Mean 2	Mean Diff.	SE of diff.	N1	N2	q	DF
Day 0:0μM C10 vs. Day 0:25μM C10	7.467	7.46	0.007063	0.1365	3	3	0.07317	16
Day 0:0μM C10 vs. Day 0:0μM C10+Q203	7.467	7.546	-0.07903	0.1365	3	3	0.8187	16
Day 0:0μM C10 vs. Day 0:25μM C10+Q203	7.467	7.573	-0.1063	0.1365	3	3	1.101	16
Day 0:0μM C10 vs. Day 15:0μM C10	7.467	8.127	-0.6596	0.1365	3	3	6.833	16
Day 0:0μM C10 vs. Day 15:25μM C10	7.467	8.175	-0.7083	0.1365	3	3	7.338	16
Day 0:0μM C10 vs. Day 15:0μM C10+Q203	7.467	7.408	0.0587	0.1365	3	3	0.6081	16
Day 0:0μM C10 vs. Day 15:25μM C10+Q203	7.467	7.452	0.01525	0.1365	3	3	0.158	16
Day 0:25μM C10 vs. Day 0:0μM C10+Q203	7.46	7.546	-0.08609	0.1365	3	3	0.8919	16
Day 0:25μM C10 vs. Day 0:25μM C10+Q203	7.46	7.573	-0.1133	0.1365	3	3	1.174	16
Day 0:25μM C10 vs. Day 15:0μM C10	7.46	8.127	-0.6667	0.1365	3	3	6.907	16
Day 0:25μM C10 vs. Day 15:25μM C10	7.46	8.175	-0.7154	0.1365	3	3	7.411	16
Day 0:25μM C10 vs. Day 15:0μM C10+Q203	7.46	7.408	0.05163	0.1365	3	3	0.5349	16
Day 0:25μM C10 vs. Day 15:25μM C10+Q203	7.46	7.452	0.008189	0.1365	3	3	0.08484	16
Day 0:0μM C10+Q203 vs. Day 0:25μM C10+Q203	7.546	7.573	-0.02722	0.1365	3	3	0.282	16
Day 0:0μM C10+Q203 vs. Day 15:0μM C10	7.546	8.127	-0.5806	0.1365	3	3	6.015	16
Day 0:0μM C10+Q203 vs. Day 15:25μM C10	7.546	8.175	-0.6293	0.1365	3	3	6.519	16
Day 0:0μM C10+Q203 vs. Day 15:0μM C10+Q203	7.546	7.408	0.1377	0.1365	3	3	1.427	16
Day 0:0μM C10+Q203 vs. Day 15:25μM C10+Q203	7.546	7.452	0.09428	0.1365	3	3	0.9767	16
Day 0:25μM C10+Q203 vs. Day 15:0μM C10	7.573	8.127	-0.5534	0.1365	3	3	5.733	16
Day 0:25μM C10+Q203 vs. Day 15:25μM C10	7.573	8.175	-0.6021	0.1365	3	3	6.237	16
Day 0:25μM C10+Q203 vs. Day 15:0μM C10+Q203	7.573	7.408	0.165	0.1365	3	3	1.709	16
Day 0:25μM C10+Q203 vs. Day 15:25μM C10+Q203	7.573	7.452	0.1215	0.1365	3	3	1.259	16
Day 15:0μM C10 vs. Day 15:25μM C10	8.127	8.175	-0.04871	0.1365	3	3	0.5046	16
Day 15:0μM C10 vs. Day 15:0μM C10+Q203	8.127	7.408	0.7183	0.1365	3	3	7.441	16
Day 15:0μM C10 vs. Day 15:25μM C10+Q203	8.127	7.452	0.6749	0.1365	3	3	6.991	16
Day 15:25μM C10 vs. Day 15:0μM C10+Q203	8.175	7.408	0.767	0.1365	3	3	7.946	16
Day 15:25μM C10 vs. Day 15:25μM C10+Q203	8.175	7.452	0.7236	0.1365	3	3	7.496	16
Day 15:0μM C10+Q203 vs. Day 15:25μM C10+Q203	7.408	7.452	-0.04344	0.1365	3	3	0.4501	16

## Sheet: Fig. 2A - GHTB146
2-Way ANOVA of data in Fig. 2A - GHTB146
Compare cell means regardless of rows and columns
Number of families	1
Number of comparisons per family	28
Alpha	0.05
Tukey's multiple comparisons test	Mean Diff.	95.00% CI of diff.	Below threshold?	Summary	Adjusted P Value
Day 0:0μM C10 vs. Day 0:25μM C10	0.08018	-0.3809 to 0.5413	No	ns	0.9983
Day 0:0μM C10 vs. Day 0:0μM C10+Q203	0.04421	-0.4169 to 0.5053	No	ns	>0.9999
Day 0:0μM C10 vs. Day 0:25μM C10+Q203	-0.02974	-0.4909 to 0.4314	No	ns	>0.9999
Day 0:0μM C10 vs. Day 15:0μM C10	-0.4498	-0.9109 to 0.01135	No	ns	0.0586
Day 0:0μM C10 vs. Day 15:25μM C10	-0.3104	-0.7715 to 0.1507	No	ns	0.3357
Day 0:0μM C10 vs. Day 15:0μM C10+Q203	0.7484	0.2873 to 1.210	Yes	***	0.0008
Day 0:0μM C10 vs. Day 15:25μM C10+Q203	0.4557	-0.005430 to 0.9168	No	ns	0.054
Day 0:25μM C10 vs. Day 0:0μM C10+Q203	-0.03597	-0.4971 to 0.4251	No	ns	>0.9999
Day 0:25μM C10 vs. Day 0:25μM C10+Q203	-0.1099	-0.5710 to 0.3512	No	ns	0.9888
Day 0:25μM C10 vs. Day 15:0μM C10	-0.5299	-0.9911 to -0.06882	Yes	*	0.0186
Day 0:25μM C10 vs. Day 15:25μM C10	-0.3905	-0.8517 to 0.07057	No	ns	0.1301
Day 0:25μM C10 vs. Day 15:0μM C10+Q203	0.6683	0.2071 to 1.129	Yes	**	0.0025
Day 0:25μM C10 vs. Day 15:25μM C10+Q203	0.3755	-0.08561 to 0.8366	No	ns	0.1576
Day 0:0μM C10+Q203 vs. Day 0:25μM C10+Q203	-0.07395	-0.5351 to 0.3872	No	ns	0.999
Day 0:0μM C10+Q203 vs. Day 15:0μM C10	-0.494	-0.9551 to -0.03286	Yes	*	0.0313
Day 0:0μM C10+Q203 vs. Day 15:25μM C10	-0.3546	-0.8157 to 0.1065	No	ns	0.2039
Day 0:0μM C10+Q203 vs. Day 15:0μM C10+Q203	0.7042	0.2431 to 1.165	Yes	**	0.0015
Day 0:0μM C10+Q203 vs. Day 15:25μM C10+Q203	0.4115	-0.04964 to 0.8726	No	ns	0.0988
Day 0:25μM C10+Q203 vs. Day 15:0μM C10	-0.42	-0.8811 to 0.04109	No	ns	0.0881
Day 0:25μM C10+Q203 vs. Day 15:25μM C10	-0.2806	-0.7417 to 0.1805	No	ns	0.4501
Day 0:25μM C10+Q203 vs. Day 15:0μM C10+Q203	0.7782	0.3171 to 1.239	Yes	***	0.0005
Day 0:25μM C10+Q203 vs. Day 15:25μM C10+Q203	0.4854	0.02431 to 0.9465	Yes	*	0.0354
Day 15:0μM C10 vs. Day 15:25μM C10	0.1394	-0.3217 to 0.6005	No	ns	0.9592
Day 15:0μM C10 vs. Day 15:0μM C10+Q203	1.198	0.7371 to 1.659	Yes	****	<0.0001
Day 15:0μM C10 vs. Day 15:25μM C10+Q203	0.9055	0.4443 to 1.367	Yes	****	<0.0001
Day 15:25μM C10 vs. Day 15:0μM C10+Q203	1.059	0.5977 to 1.520	Yes	****	<0.0001
Day 15:25μM C10 vs. Day 15:25μM C10+Q203	0.7661	0.3049 to 1.227	Yes	***	0.0006
Day 15:0μM C10+Q203 vs. Day 15:25μM C10+Q203	-0.2928	-0.7539 to 0.1684	No	ns	0.4013
Test details	Mean 1	Mean 2	Mean Diff.	SE of diff.	N1	N2	q	DF
Day 0:0μM C10 vs. Day 0:25μM C10	7.585	7.505	0.08018	0.1332	3	3	0.8513	16
Day 0:0μM C10 vs. Day 0:0μM C10+Q203	7.585	7.541	0.04421	0.1332	3	3	0.4694	16
Day 0:0μM C10 vs. Day 0:25μM C10+Q203	7.585	7.615	-0.02974	0.1332	3	3	0.3158	16
Day 0:0μM C10 vs. Day 15:0μM C10	7.585	8.035	-0.4498	0.1332	3	3	4.776	16
Day 0:0μM C10 vs. Day 15:25μM C10	7.585	7.896	-0.3104	0.1332	3	3	3.296	16
Day 0:0μM C10 vs. Day 15:0μM C10+Q203	7.585	6.837	0.7484	0.1332	3	3	7.947	16
Day 0:0μM C10 vs. Day 15:25μM C10+Q203	7.585	7.13	0.4557	0.1332	3	3	4.839	16
Day 0:25μM C10 vs. Day 0:0μM C10+Q203	7.505	7.541	-0.03597	0.1332	3	3	0.3819	16
Day 0:25μM C10 vs. Day 0:25μM C10+Q203	7.505	7.615	-0.1099	0.1332	3	3	1.167	16
Day 0:25μM C10 vs. Day 15:0μM C10	7.505	8.035	-0.5299	0.1332	3	3	5.627	16
Day 0:25μM C10 vs. Day 15:25μM C10	7.505	7.896	-0.3905	0.1332	3	3	4.147	16
Day 0:25μM C10 vs. Day 15:0μM C10+Q203	7.505	6.837	0.6683	0.1332	3	3	7.096	16
Day 0:25μM C10 vs. Day 15:25μM C10+Q203	7.505	7.13	0.3755	0.1332	3	3	3.987	16
Day 0:0μM C10+Q203 vs. Day 0:25μM C10+Q203	7.541	7.615	-0.07395	0.1332	3	3	0.7852	16
Day 0:0μM C10+Q203 vs. Day 15:0μM C10	7.541	8.035	-0.494	0.1332	3	3	5.245	16
Day 0:0μM C10+Q203 vs. Day 15:25μM C10	7.541	7.896	-0.3546	0.1332	3	3	3.765	16
Day 0:0μM C10+Q203 vs. Day 15:0μM C10+Q203	7.541	6.837	0.7042	0.1332	3	3	7.478	16
Day 0:0μM C10+Q203 vs. Day 15:25μM C10+Q203	7.541	7.13	0.4115	0.1332	3	3	4.369	16
Day 0:25μM C10+Q203 vs. Day 15:0μM C10	7.615	8.035	-0.42	0.1332	3	3	4.46	16
Day 0:25μM C10+Q203 vs. Day 15:25μM C10	7.615	7.896	-0.2806	0.1332	3	3	2.98	16
Day 0:25μM C10+Q203 vs. Day 15:0μM C10+Q203	7.615	6.837	0.7782	0.1332	3	3	8.263	16
Day 0:25μM C10+Q203 vs. Day 15:25μM C10+Q203	7.615	7.13	0.4854	0.1332	3	3	5.154	16
Day 15:0μM C10 vs. Day 15:25μM C10	8.035	7.896	0.1394	0.1332	3	3	1.48	16
Day 15:0μM C10 vs. Day 15:0μM C10+Q203	8.035	6.837	1.198	0.1332	3	3	12.72	16
Day 15:0μM C10 vs. Day 15:25μM C10+Q203	8.035	7.13	0.9055	0.1332	3	3	9.614	16
Day 15:25μM C10 vs. Day 15:0μM C10+Q203	7.896	6.837	1.059	0.1332	3	3	11.24	16
Day 15:25μM C10 vs. Day 15:25μM C10+Q203	7.896	7.13	0.7661	0.1332	3	3	8.134	16
Day 15:0μM C10+Q203 vs. Day 15:25μM C10+Q203	6.837	7.13	-0.2928	0.1332	3	3	3.109	16

## Sheet: Fig. 2B - WT
2-Way ANOVA of data in Fig. 2B - WT
Compare cell means regardless of rows and columns
Number of families	1
Number of comparisons per family	276
Alpha	0.05
Tukey's multiple comparisons test	Mean Diff.	95.00% CI of diff.	Below threshold?	Summary	Adjusted P Value
Day 0:WT DMSO pH 7 vs. Day 0:WT C10 pH 7	0.1103	-0.6371 to 0.8577	No	ns	>0.9999
Day 0:WT DMSO pH 7 vs. Day 0:WT DMSO pH 5.5	0.3036	-0.4438 to 1.051	No	ns	0.9949
Day 0:WT DMSO pH 7 vs. Day 0:WT C10 pH 5.5	0.1067	-0.6407 to 0.8541	No	ns	>0.9999
Day 0:WT DMSO pH 7 vs. Day 2:WT DMSO pH 7	-0.1836	-0.9310 to 0.5638	No	ns	>0.9999
Day 0:WT DMSO pH 7 vs. Day 2:WT C10 pH 7	0.3169	-0.4305 to 1.064	No	ns	0.9915
Day 0:WT DMSO pH 7 vs. Day 2:WT DMSO pH 5.5	0.1243	-0.6231 to 0.8717	No	ns	>0.9999
Day 0:WT DMSO pH 7 vs. Day 2:WT C10 pH 5.5	0.554	-0.1934 to 1.301	No	ns	0.4234
Day 0:WT DMSO pH 7 vs. Day 4:WT DMSO pH 7	-0.4296	-1.177 to 0.3178	No	ns	0.8431
Day 0:WT DMSO pH 7 vs. Day 4:WT C10 pH 7	-0.04165	-0.7890 to 0.7058	No	ns	>0.9999
Day 0:WT DMSO pH 7 vs. Day 4:WT DMSO pH 5.5	0.5098	-0.2376 to 1.257	No	ns	0.5805
Day 0:WT DMSO pH 7 vs. Day 4:WT C10 pH 5.5	1.192	0.4444 to 1.939	Yes	****	<0.0001
Day 0:WT DMSO pH 7 vs. Day 6:WT DMSO pH 7	-0.009343	-0.7567 to 0.7381	No	ns	>0.9999
Day 0:WT DMSO pH 7 vs. Day 6:WT C10 pH 7	-0.04871	-0.7961 to 0.6987	No	ns	>0.9999
Day 0:WT DMSO pH 7 vs. Day 6:WT DMSO pH 5.5	0.4276	-0.3198 to 1.175	No	ns	0.8483
Day 0:WT DMSO pH 7 vs. Day 6:WT C10 pH 5.5	1.635	0.8876 to 2.382	Yes	****	<0.0001
Day 0:WT DMSO pH 7 vs. Day 8:WT DMSO pH 7	0.2088	-0.5386 to 0.9562	No	ns	>0.9999
Day 0:WT DMSO pH 7 vs. Day 8:WT C10 pH 7	0.01973	-0.7277 to 0.7671	No	ns	>0.9999
Day 0:WT DMSO pH 7 vs. Day 8:WT DMSO pH 5.5	0.3447	-0.4027 to 1.092	No	ns	0.9779
Day 0:WT DMSO pH 7 vs. Day 8:WT C10 pH 5.5	1.971	1.224 to 2.718	Yes	****	<0.0001
Day 0:WT DMSO pH 7 vs. Day 8:WT DMSO pH 7	-0.1032	-0.8506 to 0.6442	No	ns	>0.9999
Day 0:WT DMSO pH 7 vs. Day 8:WT C10 pH 7	0.04637	-0.7010 to 0.7938	No	ns	>0.9999
Day 0:WT DMSO pH 7 vs. Day 8:WT DMSO pH 5.5	0.2611	-0.4863 to 1.009	No	ns	0.9994
Day 0:WT DMSO pH 7 vs. Day 8:WT C10 pH 5.5	3.816	3.069 to 4.564	Yes	****	<0.0001
Day 0:WT C10 pH 7 vs. Day 0:WT DMSO pH 5.5	0.1933	-0.5541 to 0.9407	No	ns	>0.9999
Day 0:WT C10 pH 7 vs. Day 0:WT C10 pH 5.5	-0.003631	-0.7510 to 0.7438	No	ns	>0.9999
Day 0:WT C10 pH 7 vs. Day 2:WT DMSO pH 7	-0.294	-1.041 to 0.4534	No	ns	0.9967
Day 0:WT C10 pH 7 vs. Day 2:WT C10 pH 7	0.2066	-0.5408 to 0.9540	No	ns	>0.9999
Day 0:WT C10 pH 7 vs. Day 2:WT DMSO pH 5.5	0.01398	-0.7334 to 0.7614	No	ns	>0.9999
Day 0:WT C10 pH 7 vs. Day 2:WT C10 pH 5.5	0.4437	-0.3037 to 1.191	No	ns	0.8043
Day 0:WT C10 pH 7 vs. Day 4:WT DMSO pH 7	-0.5399	-1.287 to 0.2075	No	ns	0.472
Day 0:WT C10 pH 7 vs. Day 4:WT C10 pH 7	-0.152	-0.8994 to 0.5954	No	ns	>0.9999
Day 0:WT C10 pH 7 vs. Day 4:WT DMSO pH 5.5	0.3995	-0.3479 to 1.147	No	ns	0.9104
Day 0:WT C10 pH 7 vs. Day 4:WT C10 pH 5.5	1.081	0.3341 to 1.829	Yes	***	0.0002
Day 0:WT C10 pH 7 vs. Day 6:WT DMSO pH 7	-0.1197	-0.8671 to 0.6277	No	ns	>0.9999
Day 0:WT C10 pH 7 vs. Day 6:WT C10 pH 7	-0.159	-0.9064 to 0.5884	No	ns	>0.9999
Day 0:WT C10 pH 7 vs. Day 6:WT DMSO pH 5.5	0.3173	-0.4301 to 1.065	No	ns	0.9913
Day 0:WT C10 pH 7 vs. Day 6:WT C10 pH 5.5	1.525	0.7773 to 2.272	Yes	****	<0.0001
Day 0:WT C10 pH 7 vs. Day 8:WT DMSO pH 7	0.09843	-0.6490 to 0.8458	No	ns	>0.9999
Day 0:WT C10 pH 7 vs. Day 8:WT C10 pH 7	-0.0906	-0.8380 to 0.6568	No	ns	>0.9999
Day 0:WT C10 pH 7 vs. Day 8:WT DMSO pH 5.5	0.2344	-0.5130 to 0.9818	No	ns	0.9999
Day 0:WT C10 pH 7 vs. Day 8:WT C10 pH 5.5	1.861	1.113 to 2.608	Yes	****	<0.0001
Day 0:WT C10 pH 7 vs. Day 8:WT DMSO pH 7	-0.2135	-0.9609 to 0.5339	No	ns	>0.9999
Day 0:WT C10 pH 7 vs. Day 8:WT C10 pH 7	-0.06396	-0.8114 to 0.6834	No	ns	>0.9999
Day 0:WT C10 pH 7 vs. Day 8:WT DMSO pH 5.5	0.1508	-0.5966 to 0.8982	No	ns	>0.9999
Day 0:WT C10 pH 7 vs. Day 8:WT C10 pH 5.5	3.706	2.959 to 4.453	Yes	****	<0.0001
Day 0:WT DMSO pH 5.5 vs. Day 0:WT C10 pH 5.5	-0.1969	-0.9443 to 0.5505	No	ns	>0.9999
Day 0:WT DMSO pH 5.5 vs. Day 2:WT DMSO pH 7	-0.4873	-1.235 to 0.2601	No	ns	0.6617
Day 0:WT DMSO pH 5.5 vs. Day 2:WT C10 pH 7	0.0133	-0.7341 to 0.7607	No	ns	>0.9999
Day 0:WT DMSO pH 5.5 vs. Day 2:WT DMSO pH 5.5	-0.1793	-0.9267 to 0.5681	No	ns	>0.9999
Day 0:WT DMSO pH 5.5 vs. Day 2:WT C10 pH 5.5	0.2504	-0.4970 to 0.9978	No	ns	0.9997
Day 0:WT DMSO pH 5.5 vs. Day 4:WT DMSO pH 7	-0.7332	-1.481 to 0.01417	No	ns	0.0604
Day 0:WT DMSO pH 5.5 vs. Day 4:WT C10 pH 7	-0.3453	-1.093 to 0.4021	No	ns	0.9775
Day 0:WT DMSO pH 5.5 vs. Day 4:WT DMSO pH 5.5	0.2062	-0.5412 to 0.9536	No	ns	>0.9999
Day 0:WT DMSO pH 5.5 vs. Day 4:WT C10 pH 5.5	0.8882	0.1408 to 1.636	Yes	**	0.0063
Day 0:WT DMSO pH 5.5 vs. Day 6:WT DMSO pH 7	-0.313	-1.060 to 0.4344	No	ns	0.9927
Day 0:WT DMSO pH 5.5 vs. Day 6:WT C10 pH 7	-0.3523	-1.100 to 0.3951	No	ns	0.9722
Day 0:WT DMSO pH 5.5 vs. Day 6:WT DMSO pH 5.5	0.124	-0.6234 to 0.8714	No	ns	>0.9999
Day 0:WT DMSO pH 5.5 vs. Day 6:WT C10 pH 5.5	1.331	0.5840 to 2.079	Yes	****	<0.0001
Day 0:WT DMSO pH 5.5 vs. Day 8:WT DMSO pH 7	-0.09487	-0.8423 to 0.6525	No	ns	>0.9999
Day 0:WT DMSO pH 5.5 vs. Day 8:WT C10 pH 7	-0.2839	-1.031 to 0.4635	No	ns	0.9979
Day 0:WT DMSO pH 5.5 vs. Day 8:WT DMSO pH 5.5	0.04108	-0.7063 to 0.7885	No	ns	>0.9999
Day 0:WT DMSO pH 5.5 vs. Day 8:WT C10 pH 5.5	1.667	0.9199 to 2.415	Yes	****	<0.0001
Day 0:WT DMSO pH 5.5 vs. Day 8:WT DMSO pH 7	-0.4068	-1.154 to 0.3406	No	ns	0.896
Day 0:WT DMSO pH 5.5 vs. Day 8:WT C10 pH 7	-0.2573	-1.005 to 0.4901	No	ns	0.9995
Day 0:WT DMSO pH 5.5 vs. Day 8:WT DMSO pH 5.5	-0.0425	-0.7899 to 0.7049	No	ns	>0.9999
Day 0:WT DMSO pH 5.5 vs. Day 8:WT C10 pH 5.5	3.513	2.765 to 4.260	Yes	****	<0.0001
Day 0:WT C10 pH 5.5 vs. Day 2:WT DMSO pH 7	-0.2903	-1.038 to 0.4571	No	ns	0.9972
Day 0:WT C10 pH 5.5 vs. Day 2:WT C10 pH 7	0.2102	-0.5372 to 0.9576	No	ns	>0.9999
Day 0:WT C10 pH 5.5 vs. Day 2:WT DMSO pH 5.5	0.01761	-0.7298 to 0.7650	No	ns	>0.9999
Day 0:WT C10 pH 5.5 vs. Day 2:WT C10 pH 5.5	0.4473	-0.3001 to 1.195	No	ns	0.7936
Day 0:WT C10 pH 5.5 vs. Day 4:WT DMSO pH 7	-0.5363	-1.284 to 0.2111	No	ns	0.4848
Day 0:WT C10 pH 5.5 vs. Day 4:WT C10 pH 7	-0.1483	-0.8957 to 0.5991	No	ns	>0.9999
Day 0:WT C10 pH 5.5 vs. Day 4:WT DMSO pH 5.5	0.4031	-0.3443 to 1.150	No	ns	0.9035
Day 0:WT C10 pH 5.5 vs. Day 4:WT C10 pH 5.5	1.085	0.3377 to 1.833	Yes	***	0.0002
Day 0:WT C10 pH 5.5 vs. Day 6:WT DMSO pH 7	-0.116	-0.8634 to 0.6314	No	ns	>0.9999
Day 0:WT C10 pH 5.5 vs. Day 6:WT C10 pH 7	-0.1554	-0.9028 to 0.5920	No	ns	>0.9999
Day 0:WT C10 pH 5.5 vs. Day 6:WT DMSO pH 5.5	0.3209	-0.4265 to 1.068	No	ns	0.9901
Day 0:WT C10 pH 5.5 vs. Day 6:WT C10 pH 5.5	1.528	0.7809 to 2.276	Yes	****	<0.0001
Day 0:WT C10 pH 5.5 vs. Day 8:WT DMSO pH 7	0.1021	-0.6453 to 0.8495	No	ns	>0.9999
Day 0:WT C10 pH 5.5 vs. Day 8:WT C10 pH 7	-0.08697	-0.8344 to 0.6604	No	ns	>0.9999
Day 0:WT C10 pH 5.5 vs. Day 8:WT DMSO pH 5.5	0.238	-0.5094 to 0.9854	No	ns	0.9998
Day 0:WT C10 pH 5.5 vs. Day 8:WT C10 pH 5.5	1.864	1.117 to 2.612	Yes	****	<0.0001
Day 0:WT C10 pH 5.5 vs. Day 8:WT DMSO pH 7	-0.2099	-0.9573 to 0.5375	No	ns	>0.9999
Day 0:WT C10 pH 5.5 vs. Day 8:WT C10 pH 7	-0.06033	-0.8077 to 0.6871	No	ns	>0.9999
Day 0:WT C10 pH 5.5 vs. Day 8:WT DMSO pH 5.5	0.1544	-0.5930 to 0.9018	No	ns	>0.9999
Day 0:WT C10 pH 5.5 vs. Day 8:WT C10 pH 5.5	3.71	2.962 to 4.457	Yes	****	<0.0001
Day 2:WT DMSO pH 7 vs. Day 2:WT C10 pH 7	0.5006	-0.2468 to 1.248	No	ns	0.614
Day 2:WT DMSO pH 7 vs. Day 2:WT DMSO pH 5.5	0.3079	-0.4394 to 1.055	No	ns	0.994
Day 2:WT DMSO pH 7 vs. Day 2:WT C10 pH 5.5	0.7376	-0.009766 to 1.485	No	ns	0.057
Day 2:WT DMSO pH 7 vs. Day 4:WT DMSO pH 7	-0.246	-0.9934 to 0.5014	No	ns	0.9997
Day 2:WT DMSO pH 7 vs. Day 4:WT C10 pH 7	0.142	-0.6054 to 0.8894	No	ns	>0.9999
Day 2:WT DMSO pH 7 vs. Day 4:WT DMSO pH 5.5	0.6934	-0.05397 to 1.441	No	ns	0.1006
Day 2:WT DMSO pH 7 vs. Day 4:WT C10 pH 5.5	1.375	0.6281 to 2.123	Yes	****	<0.0001
Day 2:WT DMSO pH 7 vs. Day 6:WT DMSO pH 7	0.1743	-0.5731 to 0.9217	No	ns	>0.9999
Day 2:WT DMSO pH 7 vs. Day 6:WT C10 pH 7	0.1349	-0.6125 to 0.8823	No	ns	>0.9999
Day 2:WT DMSO pH 7 vs. Day 6:WT DMSO pH 5.5	0.6112	-0.1362 to 1.359	No	ns	0.2528
Day 2:WT DMSO pH 7 vs. Day 6:WT C10 pH 5.5	1.819	1.071 to 2.566	Yes	****	<0.0001
Day 2:WT DMSO pH 7 vs. Day 8:WT DMSO pH 7	0.3924	-0.3550 to 1.140	No	ns	0.9229
Day 2:WT DMSO pH 7 vs. Day 8:WT C10 pH 7	0.2034	-0.5440 to 0.9508	No	ns	>0.9999
Day 2:WT DMSO pH 7 vs. Day 8:WT DMSO pH 5.5	0.5283	-0.2191 to 1.276	No	ns	0.5132
Day 2:WT DMSO pH 7 vs. Day 8:WT C10 pH 5.5	2.155	1.407 to 2.902	Yes	****	<0.0001
Day 2:WT DMSO pH 7 vs. Day 8:WT DMSO pH 7	0.08043	-0.6670 to 0.8278	No	ns	>0.9999
Day 2:WT DMSO pH 7 vs. Day 8:WT C10 pH 7	0.23	-0.5174 to 0.9774	No	ns	>0.9999
Day 2:WT DMSO pH 7 vs. Day 8:WT DMSO pH 5.5	0.4448	-0.3026 to 1.192	No	ns	0.8011
Day 2:WT DMSO pH 7 vs. Day 8:WT C10 pH 5.5	4	3.253 to 4.747	Yes	****	<0.0001
Day 2:WT C10 pH 7 vs. Day 2:WT DMSO pH 5.5	-0.1926	-0.9400 to 0.5548	No	ns	>0.9999
Day 2:WT C10 pH 7 vs. Day 2:WT C10 pH 5.5	0.2371	-0.5103 to 0.9845	No	ns	0.9999
Day 2:WT C10 pH 7 vs. Day 4:WT DMSO pH 7	-0.7465	-1.494 to 0.0008711	No	ns	0.0506
Day 2:WT C10 pH 7 vs. Day 4:WT C10 pH 7	-0.3586	-1.106 to 0.3888	No	ns	0.9667
Day 2:WT C10 pH 7 vs. Day 4:WT DMSO pH 5.5	0.1929	-0.5545 to 0.9403	No	ns	>0.9999
Day 2:WT C10 pH 7 vs. Day 4:WT C10 pH 5.5	0.8749	0.1275 to 1.622	Yes	**	0.0077
Day 2:WT C10 pH 7 vs. Day 6:WT DMSO pH 7	-0.3263	-1.074 to 0.4211	No	ns	0.988
Day 2:WT C10 pH 7 vs. Day 6:WT C10 pH 7	-0.3656	-1.113 to 0.3818	No	ns	0.9597
Day 2:WT C10 pH 7 vs. Day 6:WT DMSO pH 5.5	0.1107	-0.6367 to 0.8581	No	ns	>0.9999
Day 2:WT C10 pH 7 vs. Day 6:WT C10 pH 5.5	1.318	0.5707 to 2.065	Yes	****	<0.0001
Day 2:WT C10 pH 7 vs. Day 8:WT DMSO pH 7	-0.1082	-0.8556 to 0.6392	No	ns	>0.9999
Day 2:WT C10 pH 7 vs. Day 8:WT C10 pH 7	-0.2972	-1.045 to 0.4502	No	ns	0.9962
Day 2:WT C10 pH 7 vs. Day 8:WT DMSO pH 5.5	0.02778	-0.7196 to 0.7752	No	ns	>0.9999
Day 2:WT C10 pH 7 vs. Day 8:WT C10 pH 5.5	1.654	0.9066 to 2.401	Yes	****	<0.0001
Day 2:WT C10 pH 7 vs. Day 8:WT DMSO pH 7	-0.4201	-1.168 to 0.3273	No	ns	0.8666
Day 2:WT C10 pH 7 vs. Day 8:WT C10 pH 7	-0.2706	-1.018 to 0.4768	No	ns	0.9989
Day 2:WT C10 pH 7 vs. Day 8:WT DMSO pH 5.5	-0.0558	-0.8032 to 0.6916	No	ns	>0.9999
Day 2:WT C10 pH 7 vs. Day 8:WT C10 pH 5.5	3.499	2.752 to 4.247	Yes	****	<0.0001
Day 2:WT DMSO pH 5.5 vs. Day 2:WT C10 pH 5.5	0.4297	-0.3177 to 1.177	No	ns	0.8429
Day 2:WT DMSO pH 5.5 vs. Day 4:WT DMSO pH 7	-0.5539	-1.301 to 0.1935	No	ns	0.4237
Day 2:WT DMSO pH 5.5 vs. Day 4:WT C10 pH 7	-0.166	-0.9134 to 0.5814	No	ns	>0.9999
Day 2:WT DMSO pH 5.5 vs. Day 4:WT DMSO pH 5.5	0.3855	-0.3619 to 1.133	No	ns	0.934
Day 2:WT DMSO pH 5.5 vs. Day 4:WT C10 pH 5.5	1.068	0.3201 to 1.815	Yes	***	0.0003
Day 2:WT DMSO pH 5.5 vs. Day 6:WT DMSO pH 7	-0.1337	-0.8811 to 0.6137	No	ns	>0.9999
Day 2:WT DMSO pH 5.5 vs. Day 6:WT C10 pH 7	-0.173	-0.9204 to 0.5744	No	ns	>0.9999
Day 2:WT DMSO pH 5.5 vs. Day 6:WT DMSO pH 5.5	0.3033	-0.4441 to 1.051	No	ns	0.995
Day 2:WT DMSO pH 5.5 vs. Day 6:WT C10 pH 5.5	1.511	0.7633 to 2.258	Yes	****	<0.0001
Day 2:WT DMSO pH 5.5 vs. Day 8:WT DMSO pH 7	0.08444	-0.6630 to 0.8318	No	ns	>0.9999
Day 2:WT DMSO pH 5.5 vs. Day 8:WT C10 pH 7	-0.1046	-0.8520 to 0.6428	No	ns	>0.9999
Day 2:WT DMSO pH 5.5 vs. Day 8:WT DMSO pH 5.5	0.2204	-0.5270 to 0.9678	No	ns	>0.9999
Day 2:WT DMSO pH 5.5 vs. Day 8:WT C10 pH 5.5	1.847	1.099 to 2.594	Yes	****	<0.0001
Day 2:WT DMSO pH 5.5 vs. Day 8:WT DMSO pH 7	-0.2275	-0.9749 to 0.5199	No	ns	>0.9999
Day 2:WT DMSO pH 5.5 vs. Day 8:WT C10 pH 7	-0.07794	-0.8253 to 0.6695	No	ns	>0.9999
Day 2:WT DMSO pH 5.5 vs. Day 8:WT DMSO pH 5.5	0.1368	-0.6106 to 0.8842	No	ns	>0.9999
Day 2:WT DMSO pH 5.5 vs. Day 8:WT C10 pH 5.5	3.692	2.945 to 4.439	Yes	****	<0.0001
Day 2:WT C10 pH 5.5 vs. Day 4:WT DMSO pH 7	-0.9836	-1.731 to -0.2362	Yes	**	0.0013
Day 2:WT C10 pH 5.5 vs. Day 4:WT C10 pH 7	-0.5956	-1.343 to 0.1518	No	ns	0.2942
Day 2:WT C10 pH 5.5 vs. Day 4:WT DMSO pH 5.5	-0.04421	-0.7916 to 0.7032	No	ns	>0.9999
Day 2:WT C10 pH 5.5 vs. Day 4:WT C10 pH 5.5	0.6378	-0.1096 to 1.385	No	ns	0.1916
Day 2:WT C10 pH 5.5 vs. Day 6:WT DMSO pH 7	-0.5633	-1.311 to 0.1841	No	ns	0.3923
Day 2:WT C10 pH 5.5 vs. Day 6:WT C10 pH 7	-0.6027	-1.350 to 0.1447	No	ns	0.2749
Day 2:WT C10 pH 5.5 vs. Day 6:WT DMSO pH 5.5	-0.1264	-0.8738 to 0.6210	No	ns	>0.9999
Day 2:WT C10 pH 5.5 vs. Day 6:WT C10 pH 5.5	1.081	0.3336 to 1.828	Yes	***	0.0003
Day 2:WT C10 pH 5.5 vs. Day 8:WT DMSO pH 7	-0.3452	-1.093 to 0.4022	No	ns	0.9775
Day 2:WT C10 pH 5.5 vs. Day 8:WT C10 pH 7	-0.5343	-1.282 to 0.2131	No	ns	0.492
Day 2:WT C10 pH 5.5 vs. Day 8:WT DMSO pH 5.5	-0.2093	-0.9567 to 0.5381	No	ns	>0.9999
Day 2:WT C10 pH 5.5 vs. Day 8:WT C10 pH 5.5	1.417	0.6696 to 2.164	Yes	****	<0.0001
Day 2:WT C10 pH 5.5 vs. Day 8:WT DMSO pH 7	-0.6572	-1.405 to 0.09019	No	ns	0.1546
Day 2:WT C10 pH 5.5 vs. Day 8:WT C10 pH 7	-0.5076	-1.255 to 0.2398	No	ns	0.5884
Day 2:WT C10 pH 5.5 vs. Day 8:WT DMSO pH 5.5	-0.2929	-1.040 to 0.4545	No	ns	0.9968
Day 2:WT C10 pH 5.5 vs. Day 8:WT C10 pH 5.5	3.262	2.515 to 4.010	Yes	****	<0.0001
Day 4:WT DMSO pH 7 vs. Day 4:WT C10 pH 7	0.388	-0.3594 to 1.135	No	ns	0.9302
Day 4:WT DMSO pH 7 vs. Day 4:WT DMSO pH 5.5	0.9394	0.1920 to 1.687	Yes	**	0.0028
Day 4:WT DMSO pH 7 vs. Day 4:WT C10 pH 5.5	1.621	0.8740 to 2.369	Yes	****	<0.0001
Day 4:WT DMSO pH 7 vs. Day 6:WT DMSO pH 7	0.4203	-0.3271 to 1.168	No	ns	0.8663
Day 4:WT DMSO pH 7 vs. Day 6:WT C10 pH 7	0.3809	-0.3665 to 1.128	No	ns	0.9408
Day 4:WT DMSO pH 7 vs. Day 6:WT DMSO pH 5.5	0.8572	0.1098 to 1.605	Yes	*	0.0102
Day 4:WT DMSO pH 7 vs. Day 6:WT C10 pH 5.5	2.065	1.317 to 2.812	Yes	****	<0.0001
Day 4:WT DMSO pH 7 vs. Day 8:WT DMSO pH 7	0.6384	-0.1090 to 1.386	No	ns	0.1905
Day 4:WT DMSO pH 7 vs. Day 8:WT C10 pH 7	0.4493	-0.2981 to 1.197	No	ns	0.7875
Day 4:WT DMSO pH 7 vs. Day 8:WT DMSO pH 5.5	0.7743	0.02691 to 1.522	Yes	*	0.0345
Day 4:WT DMSO pH 7 vs. Day 8:WT C10 pH 5.5	2.401	1.653 to 3.148	Yes	****	<0.0001
Day 4:WT DMSO pH 7 vs. Day 8:WT DMSO pH 7	0.3264	-0.4210 to 1.074	No	ns	0.9879
Day 4:WT DMSO pH 7 vs. Day 8:WT C10 pH 7	0.476	-0.2714 to 1.223	No	ns	0.7011
Day 4:WT DMSO pH 7 vs. Day 8:WT DMSO pH 5.5	0.6907	-0.05667 to 1.438	No	ns	0.104
Day 4:WT DMSO pH 7 vs. Day 8:WT C10 pH 5.5	4.246	3.499 to 4.993	Yes	****	<0.0001
Day 4:WT C10 pH 7 vs. Day 4:WT DMSO pH 5.5	0.5514	-0.1960 to 1.299	No	ns	0.4321
Day 4:WT C10 pH 7 vs. Day 4:WT C10 pH 5.5	1.233	0.4861 to 1.981	Yes	****	<0.0001
Day 4:WT C10 pH 7 vs. Day 6:WT DMSO pH 7	0.0323	-0.7151 to 0.7797	No	ns	>0.9999
Day 4:WT C10 pH 7 vs. Day 6:WT C10 pH 7	-0.007063	-0.7545 to 0.7403	No	ns	>0.9999
Day 4:WT C10 pH 7 vs. Day 6:WT DMSO pH 5.5	0.4692	-0.2782 to 1.217	No	ns	0.724
Day 4:WT C10 pH 7 vs. Day 6:WT C10 pH 5.5	1.677	0.9293 to 2.424	Yes	****	<0.0001
Day 4:WT C10 pH 7 vs. Day 8:WT DMSO pH 7	0.2504	-0.4970 to 0.9978	No	ns	0.9997
Day 4:WT C10 pH 7 vs. Day 8:WT C10 pH 7	0.06138	-0.6860 to 0.8088	No	ns	>0.9999
Day 4:WT C10 pH 7 vs. Day 8:WT DMSO pH 5.5	0.3864	-0.3610 to 1.134	No	ns	0.9327
Day 4:WT C10 pH 7 vs. Day 8:WT C10 pH 5.5	2.013	1.265 to 2.760	Yes	****	<0.0001
Day 4:WT C10 pH 7 vs. Day 8:WT DMSO pH 7	-0.06156	-0.8090 to 0.6858	No	ns	>0.9999
Day 4:WT C10 pH 7 vs. Day 8:WT C10 pH 7	0.08802	-0.6594 to 0.8354	No	ns	>0.9999
Day 4:WT C10 pH 7 vs. Day 8:WT DMSO pH 5.5	0.3028	-0.4446 to 1.050	No	ns	0.9951
Day 4:WT C10 pH 7 vs. Day 8:WT C10 pH 5.5	3.858	3.111 to 4.605	Yes	****	<0.0001
Day 4:WT DMSO pH 5.5 vs. Day 4:WT C10 pH 5.5	0.682	-0.06536 to 1.429	No	ns	0.1156
Day 4:WT DMSO pH 5.5 vs. Day 6:WT DMSO pH 7	-0.5191	-1.267 to 0.2283	No	ns	0.5465
Day 4:WT DMSO pH 5.5 vs. Day 6:WT C10 pH 7	-0.5585	-1.306 to 0.1889	No	ns	0.4083
Day 4:WT DMSO pH 5.5 vs. Day 6:WT DMSO pH 5.5	-0.0822	-0.8296 to 0.6652	No	ns	>0.9999
Day 4:WT DMSO pH 5.5 vs. Day 6:WT C10 pH 5.5	1.125	0.3778 to 1.873	Yes	***	0.0001
Day 4:WT DMSO pH 5.5 vs. Day 8:WT DMSO pH 7	-0.301	-1.048 to 0.4464	No	ns	0.9955
Day 4:WT DMSO pH 5.5 vs. Day 8:WT C10 pH 7	-0.4901	-1.237 to 0.2573	No	ns	0.6518
Day 4:WT DMSO pH 5.5 vs. Day 8:WT DMSO pH 5.5	-0.1651	-0.9125 to 0.5823	No	ns	>0.9999
Day 4:WT DMSO pH 5.5 vs. Day 8:WT C10 pH 5.5	1.461	0.7138 to 2.209	Yes	****	<0.0001
Day 4:WT DMSO pH 5.5 vs. Day 8:WT DMSO pH 7	-0.613	-1.360 to 0.1344	No	ns	0.2483
Day 4:WT DMSO pH 5.5 vs. Day 8:WT C10 pH 7	-0.4634	-1.211 to 0.2840	No	ns	0.7432
Day 4:WT DMSO pH 5.5 vs. Day 8:WT DMSO pH 5.5	-0.2487	-0.9961 to 0.4987	No	ns	0.9997
Day 4:WT DMSO pH 5.5 vs. Day 8:WT C10 pH 5.5	3.307	2.559 to 4.054	Yes	****	<0.0001
Day 4:WT C10 pH 5.5 vs. Day 6:WT DMSO pH 7	-1.201	-1.949 to -0.4538	Yes	****	<0.0001
Day 4:WT C10 pH 5.5 vs. Day 6:WT C10 pH 7	-1.241	-1.988 to -0.4931	Yes	****	<0.0001
Day 4:WT C10 pH 5.5 vs. Day 6:WT DMSO pH 5.5	-0.7642	-1.512 to -0.01684	Yes	*	0.0397
Day 4:WT C10 pH 5.5 vs. Day 6:WT C10 pH 5.5	0.4432	-0.3042 to 1.191	No	ns	0.8057
Day 4:WT C10 pH 5.5 vs. Day 8:WT DMSO pH 7	-0.9831	-1.730 to -0.2357	Yes	**	0.0013
Day 4:WT C10 pH 5.5 vs. Day 8:WT C10 pH 7	-1.172	-1.919 to -0.4247	Yes	****	<0.0001
Day 4:WT C10 pH 5.5 vs. Day 8:WT DMSO pH 5.5	-0.8471	-1.595 to -0.09972	Yes	*	0.0118
Day 4:WT C10 pH 5.5 vs. Day 8:WT C10 pH 5.5	0.7791	0.03173 to 1.527	Yes	*	0.0322
Day 4:WT C10 pH 5.5 vs. Day 8:WT DMSO pH 7	-1.295	-2.042 to -0.5476	Yes	****	<0.0001
Day 4:WT C10 pH 5.5 vs. Day 8:WT C10 pH 7	-1.145	-1.893 to -0.3981	Yes	****	<0.0001
Day 4:WT C10 pH 5.5 vs. Day 8:WT DMSO pH 5.5	-0.9307	-1.678 to -0.1833	Yes	**	0.0032
Day 4:WT C10 pH 5.5 vs. Day 8:WT C10 pH 5.5	2.625	1.877 to 3.372	Yes	****	<0.0001
Day 6:WT DMSO pH 7 vs. Day 6:WT C10 pH 7	-0.03937	-0.7868 to 0.7080	No	ns	>0.9999
Day 6:WT DMSO pH 7 vs. Day 6:WT DMSO pH 5.5	0.4369	-0.3105 to 1.184	No	ns	0.8234
Day 6:WT DMSO pH 7 vs. Day 6:WT C10 pH 5.5	1.644	0.8970 to 2.392	Yes	****	<0.0001
Day 6:WT DMSO pH 7 vs. Day 8:WT DMSO pH 7	0.2181	-0.5293 to 0.9655	No	ns	>0.9999
Day 6:WT DMSO pH 7 vs. Day 8:WT C10 pH 7	0.02907	-0.7183 to 0.7765	No	ns	>0.9999
Day 6:WT DMSO pH 7 vs. Day 8:WT DMSO pH 5.5	0.354	-0.3933 to 1.101	No	ns	0.9708
Day 6:WT DMSO pH 7 vs. Day 8:WT C10 pH 5.5	1.98	1.233 to 2.728	Yes	****	<0.0001
Day 6:WT DMSO pH 7 vs. Day 8:WT DMSO pH 7	-0.09387	-0.8413 to 0.6535	No	ns	>0.9999
Day 6:WT DMSO pH 7 vs. Day 8:WT C10 pH 7	0.05571	-0.6917 to 0.8031	No	ns	>0.9999
Day 6:WT DMSO pH 7 vs. Day 8:WT DMSO pH 5.5	0.2705	-0.4769 to 1.018	No	ns	0.9989
Day 6:WT DMSO pH 7 vs. Day 8:WT C10 pH 5.5	3.826	3.078 to 4.573	Yes	****	<0.0001
Day 6:WT C10 pH 7 vs. Day 6:WT DMSO pH 5.5	0.4763	-0.2711 to 1.224	No	ns	0.7
Day 6:WT C10 pH 7 vs. Day 6:WT C10 pH 5.5	1.684	0.9363 to 2.431	Yes	****	<0.0001
Day 6:WT C10 pH 7 vs. Day 8:WT DMSO pH 7	0.2575	-0.4899 to 1.005	No	ns	0.9995
Day 6:WT C10 pH 7 vs. Day 8:WT C10 pH 7	0.06844	-0.6790 to 0.8158	No	ns	>0.9999
Day 6:WT C10 pH 7 vs. Day 8:WT DMSO pH 5.5	0.3934	-0.3540 to 1.141	No	ns	0.9212
Day 6:WT C10 pH 7 vs. Day 8:WT C10 pH 5.5	2.02	1.272 to 2.767	Yes	****	<0.0001
Day 6:WT C10 pH 7 vs. Day 8:WT DMSO pH 7	-0.0545	-0.8019 to 0.6929	No	ns	>0.9999
Day 6:WT C10 pH 7 vs. Day 8:WT C10 pH 7	0.09508	-0.6523 to 0.8425	No	ns	>0.9999
Day 6:WT C10 pH 7 vs. Day 8:WT DMSO pH 5.5	0.3098	-0.4376 to 1.057	No	ns	0.9935
Day 6:WT C10 pH 7 vs. Day 8:WT C10 pH 5.5	3.865	3.118 to 4.612	Yes	****	<0.0001
Day 6:WT DMSO pH 5.5 vs. Day 6:WT C10 pH 5.5	1.207	0.4600 to 1.955	Yes	****	<0.0001
Day 6:WT DMSO pH 5.5 vs. Day 8:WT DMSO pH 7	-0.2188	-0.9662 to 0.5286	No	ns	>0.9999
Day 6:WT DMSO pH 5.5 vs. Day 8:WT C10 pH 7	-0.4079	-1.155 to 0.3395	No	ns	0.8939
Day 6:WT DMSO pH 5.5 vs. Day 8:WT DMSO pH 5.5	-0.08288	-0.8303 to 0.6645	No	ns	>0.9999
Day 6:WT DMSO pH 5.5 vs. Day 8:WT C10 pH 5.5	1.543	0.7960 to 2.291	Yes	****	<0.0001
Day 6:WT DMSO pH 5.5 vs. Day 8:WT DMSO pH 7	-0.5308	-1.278 to 0.2166	No	ns	0.5044
Day 6:WT DMSO pH 5.5 vs. Day 8:WT C10 pH 7	-0.3812	-1.129 to 0.3662	No	ns	0.9403
Day 6:WT DMSO pH 5.5 vs. Day 8:WT DMSO pH 5.5	-0.1665	-0.9139 to 0.5809	No	ns	>0.9999
Day 6:WT DMSO pH 5.5 vs. Day 8:WT C10 pH 5.5	3.389	2.641 to 4.136	Yes	****	<0.0001
Day 6:WT C10 pH 5.5 vs. Day 8:WT DMSO pH 7	-1.426	-2.174 to -0.6789	Yes	****	<0.0001
Day 6:WT C10 pH 5.5 vs. Day 8:WT C10 pH 7	-1.615	-2.363 to -0.8679	Yes	****	<0.0001
Day 6:WT C10 pH 5.5 vs. Day 8:WT DMSO pH 5.5	-1.29	-2.038 to -0.5429	Yes	****	<0.0001
Day 6:WT C10 pH 5.5 vs. Day 8:WT C10 pH 5.5	0.3359	-0.4115 to 1.083	No	ns	0.9833
Day 6:WT C10 pH 5.5 vs. Day 8:WT DMSO pH 7	-1.738	-2.486 to -0.9908	Yes	****	<0.0001
Day 6:WT C10 pH 5.5 vs. Day 8:WT C10 pH 7	-1.589	-2.336 to -0.8412	Yes	****	<0.0001
Day 6:WT C10 pH 5.5 vs. Day 8:WT DMSO pH 5.5	-1.374	-2.121 to -0.6265	Yes	****	<0.0001
Day 6:WT C10 pH 5.5 vs. Day 8:WT C10 pH 5.5	2.181	1.434 to 2.929	Yes	****	<0.0001
Day 8:WT DMSO pH 7 vs. Day 8:WT C10 pH 7	-0.189	-0.9364 to 0.5584	No	ns	>0.9999
Day 8:WT DMSO pH 7 vs. Day 8:WT DMSO pH 5.5	0.1359	-0.6114 to 0.8833	No	ns	>0.9999
Day 8:WT DMSO pH 7 vs. Day 8:WT C10 pH 5.5	1.762	1.015 to 2.510	Yes	****	<0.0001
Day 8:WT DMSO pH 7 vs. Day 8:WT DMSO pH 7	-0.312	-1.059 to 0.4354	No	ns	0.9929
Day 8:WT DMSO pH 7 vs. Day 8:WT C10 pH 7	-0.1624	-0.9098 to 0.5850	No	ns	>0.9999
Day 8:WT DMSO pH 7 vs. Day 8:WT DMSO pH 5.5	0.05237	-0.6950 to 0.7998	No	ns	>0.9999
Day 8:WT DMSO pH 7 vs. Day 8:WT C10 pH 5.5	3.608	2.860 to 4.355	Yes	****	<0.0001
Day 8:WT C10 pH 7 vs. Day 8:WT DMSO pH 5.5	0.325	-0.4224 to 1.072	No	ns	0.9885
Day 8:WT C10 pH 7 vs. Day 8:WT C10 pH 5.5	1.951	1.204 to 2.699	Yes	****	<0.0001
Day 8:WT C10 pH 7 vs. Day 8:WT DMSO pH 7	-0.1229	-0.8703 to 0.6245	No	ns	>0.9999
Day 8:WT C10 pH 7 vs. Day 8:WT C10 pH 7	0.02664	-0.7208 to 0.7740	No	ns	>0.9999
Day 8:WT C10 pH 7 vs. Day 8:WT DMSO pH 5.5	0.2414	-0.5060 to 0.9888	No	ns	0.9998
Day 8:WT C10 pH 7 vs. Day 8:WT C10 pH 5.5	3.797	3.049 to 4.544	Yes	****	<0.0001
Day 8:WT DMSO pH 5.5 vs. Day 8:WT C10 pH 5.5	1.626	0.8788 to 2.374	Yes	****	<0.0001
Day 8:WT DMSO pH 5.5 vs. Day 8:WT DMSO pH 7	-0.4479	-1.195 to 0.2995	No	ns	0.7918
Day 8:WT DMSO pH 5.5 vs. Day 8:WT C10 pH 7	-0.2983	-1.046 to 0.4491	No	ns	0.996
Day 8:WT DMSO pH 5.5 vs. Day 8:WT DMSO pH 5.5	-0.08357	-0.8310 to 0.6638	No	ns	>0.9999
Day 8:WT DMSO pH 5.5 vs. Day 8:WT C10 pH 5.5	3.472	2.724 to 4.219	Yes	****	<0.0001
Day 8:WT C10 pH 5.5 vs. Day 8:WT DMSO pH 7	-2.074	-2.822 to -1.327	Yes	****	<0.0001
Day 8:WT C10 pH 5.5 vs. Day 8:WT C10 pH 7	-1.925	-2.672 to -1.177	Yes	****	<0.0001
Day 8:WT C10 pH 5.5 vs. Day 8:WT DMSO pH 5.5	-1.71	-2.457 to -0.9624	Yes	****	<0.0001
Day 8:WT C10 pH 5.5 vs. Day 8:WT C10 pH 5.5	1.845	1.098 to 2.593	Yes	****	<0.0001
Day 8:WT DMSO pH 7 vs. Day 8:WT C10 pH 7	0.1496	-0.5978 to 0.8970	No	ns	>0.9999
Day 8:WT DMSO pH 7 vs. Day 8:WT DMSO pH 5.5	0.3643	-0.3831 to 1.112	No	ns	0.961
Day 8:WT DMSO pH 7 vs. Day 8:WT C10 pH 5.5	3.92	3.172 to 4.667	Yes	****	<0.0001
Day 8:WT C10 pH 7 vs. Day 8:WT DMSO pH 5.5	0.2148	-0.5326 to 0.9622	No	ns	>0.9999
Day 8:WT C10 pH 7 vs. Day 8:WT C10 pH 5.5	3.77	3.023 to 4.517	Yes	****	<0.0001
Day 8:WT DMSO pH 5.5 vs. Day 8:WT C10 pH 5.5	3.555	2.808 to 4.303	Yes	****	<0.0001
Test details	Mean 1	Mean 2	Mean Diff.	SE of diff.	N1	N2	q	DF
Day 0:WT DMSO pH 7 vs. Day 0:WT C10 pH 7	7.477	7.367	0.1103	0.1939	3	3	0.8047	48
Day 0:WT DMSO pH 7 vs. Day 0:WT DMSO pH 5.5	7.477	7.173	0.3036	0.1939	3	3	2.214	48
Day 0:WT DMSO pH 7 vs. Day 0:WT C10 pH 5.5	7.477	7.37	0.1067	0.1939	3	3	0.7782	48
Day 0:WT DMSO pH 7 vs. Day 2:WT DMSO pH 7	7.477	7.661	-0.1836	0.1939	3	3	1.339	48
Day 0:WT DMSO pH 7 vs. Day 2:WT C10 pH 7	7.477	7.16	0.3169	0.1939	3	3	2.311	48
Day 0:WT DMSO pH 7 vs. Day 2:WT DMSO pH 5.5	7.477	7.353	0.1243	0.1939	3	3	0.9067	48
Day 0:WT DMSO pH 7 vs. Day 2:WT C10 pH 5.5	7.477	6.923	0.554	0.1939	3	3	4.04	48
Day 0:WT DMSO pH 7 vs. Day 4:WT DMSO pH 7	7.477	7.907	-0.4296	0.1939	3	3	3.133	48
Day 0:WT DMSO pH 7 vs. Day 4:WT C10 pH 7	7.477	7.519	-0.04165	0.1939	3	3	0.3037	48
Day 0:WT DMSO pH 7 vs. Day 4:WT DMSO pH 5.5	7.477	6.967	0.5098	0.1939	3	3	3.718	48
Day 0:WT DMSO pH 7 vs. Day 4:WT C10 pH 5.5	7.477	6.285	1.192	0.1939	3	3	8.692	48
Day 0:WT DMSO pH 7 vs. Day 6:WT DMSO pH 7	7.477	7.486	-0.009343	0.1939	3	3	0.06814	48
Day 0:WT DMSO pH 7 vs. Day 6:WT C10 pH 7	7.477	7.526	-0.04871	0.1939	3	3	0.3553	48
Day 0:WT DMSO pH 7 vs. Day 6:WT DMSO pH 5.5	7.477	7.05	0.4276	0.1939	3	3	3.119	48
Day 0:WT DMSO pH 7 vs. Day 6:WT C10 pH 5.5	7.477	5.842	1.635	0.1939	3	3	11.92	48
Day 0:WT DMSO pH 7 vs. Day 8:WT DMSO pH 7	7.477	7.268	0.2088	0.1939	3	3	1.523	48
Day 0:WT DMSO pH 7 vs. Day 8:WT C10 pH 7	7.477	7.457	0.01973	0.1939	3	3	0.1439	48
Day 0:WT DMSO pH 7 vs. Day 8:WT DMSO pH 5.5	7.477	7.132	0.3447	0.1939	3	3	2.514	48
Day 0:WT DMSO pH 7 vs. Day 8:WT C10 pH 5.5	7.477	5.506	1.971	0.1939	3	3	14.37	48
Day 0:WT DMSO pH 7 vs. Day 8:WT DMSO pH 7	7.477	7.58	-0.1032	0.1939	3	3	0.7527	48
Day 0:WT DMSO pH 7 vs. Day 8:WT C10 pH 7	7.477	7.431	0.04637	0.1939	3	3	0.3382	48
Day 0:WT DMSO pH 7 vs. Day 8:WT DMSO pH 5.5	7.477	7.216	0.2611	0.1939	3	3	1.905	48
Day 0:WT DMSO pH 7 vs. Day 8:WT C10 pH 5.5	7.477	3.661	3.816	0.1939	3	3	27.83	48
Day 0:WT C10 pH 7 vs. Day 0:WT DMSO pH 5.5	7.367	7.173	0.1933	0.1939	3	3	1.41	48
Day 0:WT C10 pH 7 vs. Day 0:WT C10 pH 5.5	7.367	7.37	-0.003631	0.1939	3	3	0.02648	48
Day 0:WT C10 pH 7 vs. Day 2:WT DMSO pH 7	7.367	7.661	-0.294	0.1939	3	3	2.144	48
Day 0:WT C10 pH 7 vs. Day 2:WT C10 pH 7	7.367	7.16	0.2066	0.1939	3	3	1.507	48
Day 0:WT C10 pH 7 vs. Day 2:WT DMSO pH 5.5	7.367	7.353	0.01398	0.1939	3	3	0.102	48
Day 0:WT C10 pH 7 vs. Day 2:WT C10 pH 5.5	7.367	6.923	0.4437	0.1939	3	3	3.236	48
Day 0:WT C10 pH 7 vs. Day 4:WT DMSO pH 7	7.367	7.907	-0.5399	0.1939	3	3	3.938	48
Day 0:WT C10 pH 7 vs. Day 4:WT C10 pH 7	7.367	7.519	-0.152	0.1939	3	3	1.108	48
Day 0:WT C10 pH 7 vs. Day 4:WT DMSO pH 5.5	7.367	6.967	0.3995	0.1939	3	3	2.913	48
Day 0:WT C10 pH 7 vs. Day 4:WT C10 pH 5.5	7.367	6.285	1.081	0.1939	3	3	7.888	48
Day 0:WT C10 pH 7 vs. Day 6:WT DMSO pH 7	7.367	7.486	-0.1197	0.1939	3	3	0.8728	48
Day 0:WT C10 pH 7 vs. Day 6:WT C10 pH 7	7.367	7.526	-0.159	0.1939	3	3	1.16	48
Day 0:WT C10 pH 7 vs. Day 6:WT DMSO pH 5.5	7.367	7.05	0.3173	0.1939	3	3	2.314	48
Day 0:WT C10 pH 7 vs. Day 6:WT C10 pH 5.5	7.367	5.842	1.525	0.1939	3	3	11.12	48
Day 0:WT C10 pH 7 vs. Day 8:WT DMSO pH 7	7.367	7.268	0.09843	0.1939	3	3	0.7179	48
Day 0:WT C10 pH 7 vs. Day 8:WT C10 pH 7	7.367	7.457	-0.0906	0.1939	3	3	0.6608	48
Day 0:WT C10 pH 7 vs. Day 8:WT DMSO pH 5.5	7.367	7.132	0.2344	0.1939	3	3	1.709	48
Day 0:WT C10 pH 7 vs. Day 8:WT C10 pH 5.5	7.367	5.506	1.861	0.1939	3	3	13.57	48
Day 0:WT C10 pH 7 vs. Day 8:WT DMSO pH 7	7.367	7.58	-0.2135	0.1939	3	3	1.557	48
Day 0:WT C10 pH 7 vs. Day 8:WT C10 pH 7	7.367	7.431	-0.06396	0.1939	3	3	0.4665	48
Day 0:WT C10 pH 7 vs. Day 8:WT DMSO pH 5.5	7.367	7.216	0.1508	0.1939	3	3	1.1	48
Day 0:WT C10 pH 7 vs. Day 8:WT C10 pH 5.5	7.367	3.661	3.706	0.1939	3	3	27.03	48
Day 0:WT DMSO pH 5.5 vs. Day 0:WT C10 pH 5.5	7.173	7.37	-0.1969	0.1939	3	3	1.436	48
Day 0:WT DMSO pH 5.5 vs. Day 2:WT DMSO pH 7	7.173	7.661	-0.4873	0.1939	3	3	3.554	48
Day 0:WT DMSO pH 5.5 vs. Day 2:WT C10 pH 7	7.173	7.16	0.0133	0.1939	3	3	0.09701	48
Day 0:WT DMSO pH 5.5 vs. Day 2:WT DMSO pH 5.5	7.173	7.353	-0.1793	0.1939	3	3	1.308	48
Day 0:WT DMSO pH 5.5 vs. Day 2:WT C10 pH 5.5	7.173	6.923	0.2504	0.1939	3	3	1.826	48
Day 0:WT DMSO pH 5.5 vs. Day 4:WT DMSO pH 7	7.173	7.907	-0.7332	0.1939	3	3	5.348	48
Day 0:WT DMSO pH 5.5 vs. Day 4:WT C10 pH 7	7.173	7.519	-0.3453	0.1939	3	3	2.518	48
Day 0:WT DMSO pH 5.5 vs. Day 4:WT DMSO pH 5.5	7.173	6.967	0.2062	0.1939	3	3	1.504	48
Day 0:WT DMSO pH 5.5 vs. Day 4:WT C10 pH 5.5	7.173	6.285	0.8882	0.1939	3	3	6.478	48
Day 0:WT DMSO pH 5.5 vs. Day 6:WT DMSO pH 7	7.173	7.486	-0.313	0.1939	3	3	2.283	48
Day 0:WT DMSO pH 5.5 vs. Day 6:WT C10 pH 7	7.173	7.526	-0.3523	0.1939	3	3	2.57	48
Day 0:WT DMSO pH 5.5 vs. Day 6:WT DMSO pH 5.5	7.173	7.05	0.124	0.1939	3	3	0.9041	48
Day 0:WT DMSO pH 5.5 vs. Day 6:WT C10 pH 5.5	7.173	5.842	1.331	0.1939	3	3	9.71	48
Day 0:WT DMSO pH 5.5 vs. Day 8:WT DMSO pH 7	7.173	7.268	-0.09487	0.1939	3	3	0.6919	48
Day 0:WT DMSO pH 5.5 vs. Day 8:WT C10 pH 7	7.173	7.457	-0.2839	0.1939	3	3	2.071	48
Day 0:WT DMSO pH 5.5 vs. Day 8:WT DMSO pH 5.5	7.173	7.132	0.04108	0.1939	3	3	0.2996	48
Day 0:WT DMSO pH 5.5 vs. Day 8:WT C10 pH 5.5	7.173	5.506	1.667	0.1939	3	3	12.16	48
Day 0:WT DMSO pH 5.5 vs. Day 8:WT DMSO pH 7	7.173	7.58	-0.4068	0.1939	3	3	2.967	48
Day 0:WT DMSO pH 5.5 vs. Day 8:WT C10 pH 7	7.173	7.431	-0.2573	0.1939	3	3	1.876	48
Day 0:WT DMSO pH 5.5 vs. Day 8:WT DMSO pH 5.5	7.173	7.216	-0.0425	0.1939	3	3	0.3099	48
Day 0:WT DMSO pH 5.5 vs. Day 8:WT C10 pH 5.5	7.173	3.661	3.513	0.1939	3	3	25.62	48
Day 0:WT C10 pH 5.5 vs. Day 2:WT DMSO pH 7	7.37	7.661	-0.2903	0.1939	3	3	2.118	48
Day 0:WT C10 pH 5.5 vs. Day 2:WT C10 pH 7	7.37	7.16	0.2102	0.1939	3	3	1.533	48
Day 0:WT C10 pH 5.5 vs. Day 2:WT DMSO pH 5.5	7.37	7.353	0.01761	0.1939	3	3	0.1285	48
Day 0:WT C10 pH 5.5 vs. Day 2:WT C10 pH 5.5	7.37	6.923	0.4473	0.1939	3	3	3.262	48
Day 0:WT C10 pH 5.5 vs. Day 4:WT DMSO pH 7	7.37	7.907	-0.5363	0.1939	3	3	3.911	48
Day 0:WT C10 pH 5.5 vs. Day 4:WT C10 pH 7	7.37	7.519	-0.1483	0.1939	3	3	1.082	48
Day 0:WT C10 pH 5.5 vs. Day 4:WT DMSO pH 5.5	7.37	6.967	0.4031	0.1939	3	3	2.94	48
Day 0:WT C10 pH 5.5 vs. Day 4:WT C10 pH 5.5	7.37	6.285	1.085	0.1939	3	3	7.914	48
Day 0:WT C10 pH 5.5 vs. Day 6:WT DMSO pH 7	7.37	7.486	-0.116	0.1939	3	3	0.8463	48
Day 0:WT C10 pH 5.5 vs. Day 6:WT C10 pH 7	7.37	7.526	-0.1554	0.1939	3	3	1.133	48
Day 0:WT C10 pH 5.5 vs. Day 6:WT DMSO pH 5.5	7.37	7.05	0.3209	0.1939	3	3	2.34	48
Day 0:WT C10 pH 5.5 vs. Day 6:WT C10 pH 5.5	7.37	5.842	1.528	0.1939	3	3	11.15	48
Day 0:WT C10 pH 5.5 vs. Day 8:WT DMSO pH 7	7.37	7.268	0.1021	0.1939	3	3	0.7443	48
Day 0:WT C10 pH 5.5 vs. Day 8:WT C10 pH 7	7.37	7.457	-0.08697	0.1939	3	3	0.6343	48
Day 0:WT C10 pH 5.5 vs. Day 8:WT DMSO pH 5.5	7.37	7.132	0.238	0.1939	3	3	1.736	48
Day 0:WT C10 pH 5.5 vs. Day 8:WT C10 pH 5.5	7.37	5.506	1.864	0.1939	3	3	13.6	48
Day 0:WT C10 pH 5.5 vs. Day 8:WT DMSO pH 7	7.37	7.58	-0.2099	0.1939	3	3	1.531	48
Day 0:WT C10 pH 5.5 vs. Day 8:WT C10 pH 7	7.37	7.431	-0.06033	0.1939	3	3	0.44	48
Day 0:WT C10 pH 5.5 vs. Day 8:WT DMSO pH 5.5	7.37	7.216	0.1544	0.1939	3	3	1.126	48
Day 0:WT C10 pH 5.5 vs. Day 8:WT C10 pH 5.5	7.37	3.661	3.71	0.1939	3	3	27.06	48
Day 2:WT DMSO pH 7 vs. Day 2:WT C10 pH 7	7.661	7.16	0.5006	0.1939	3	3	3.651	48
Day 2:WT DMSO pH 7 vs. Day 2:WT DMSO pH 5.5	7.661	7.353	0.3079	0.1939	3	3	2.246	48
Day 2:WT DMSO pH 7 vs. Day 2:WT C10 pH 5.5	7.661	6.923	0.7376	0.1939	3	3	5.38	48
Day 2:WT DMSO pH 7 vs. Day 4:WT DMSO pH 7	7.661	7.907	-0.246	0.1939	3	3	1.794	48
Day 2:WT DMSO pH 7 vs. Day 4:WT C10 pH 7	7.661	7.519	0.142	0.1939	3	3	1.036	48
Day 2:WT DMSO pH 7 vs. Day 4:WT DMSO pH 5.5	7.661	6.967	0.6934	0.1939	3	3	5.057	48
Day 2:WT DMSO pH 7 vs. Day 4:WT C10 pH 5.5	7.661	6.285	1.375	0.1939	3	3	10.03	48
Day 2:WT DMSO pH 7 vs. Day 6:WT DMSO pH 7	7.661	7.486	0.1743	0.1939	3	3	1.271	48
Day 2:WT DMSO pH 7 vs. Day 6:WT C10 pH 7	7.661	7.526	0.1349	0.1939	3	3	0.9841	48
Day 2:WT DMSO pH 7 vs. Day 6:WT DMSO pH 5.5	7.661	7.05	0.6112	0.1939	3	3	4.458	48
Day 2:WT DMSO pH 7 vs. Day 6:WT C10 pH 5.5	7.661	5.842	1.819	0.1939	3	3	13.26	48
Day 2:WT DMSO pH 7 vs. Day 8:WT DMSO pH 7	7.661	7.268	0.3924	0.1939	3	3	2.862	48
Day 2:WT DMSO pH 7 vs. Day 8:WT C10 pH 7	7.661	7.457	0.2034	0.1939	3	3	1.483	48
Day 2:WT DMSO pH 7 vs. Day 8:WT DMSO pH 5.5	7.661	7.132	0.5283	0.1939	3	3	3.853	48
Day 2:WT DMSO pH 7 vs. Day 8:WT C10 pH 5.5	7.661	5.506	2.155	0.1939	3	3	15.71	48
Day 2:WT DMSO pH 7 vs. Day 8:WT DMSO pH 7	7.661	7.58	0.08043	0.1939	3	3	0.5866	48
Day 2:WT DMSO pH 7 vs. Day 8:WT C10 pH 7	7.661	7.431	0.23	0.1939	3	3	1.678	48
Day 2:WT DMSO pH 7 vs. Day 8:WT DMSO pH 5.5	7.661	7.216	0.4448	0.1939	3	3	3.244	48
Day 2:WT DMSO pH 7 vs. Day 8:WT C10 pH 5.5	7.661	3.661	4	0.1939	3	3	29.17	48
Day 2:WT C10 pH 7 vs. Day 2:WT DMSO pH 5.5	7.16	7.353	-0.1926	0.1939	3	3	1.405	48
Day 2:WT C10 pH 7 vs. Day 2:WT C10 pH 5.5	7.16	6.923	0.2371	0.1939	3	3	1.729	48
Day 2:WT C10 pH 7 vs. Day 4:WT DMSO pH 7	7.16	7.907	-0.7465	0.1939	3	3	5.445	48
Day 2:WT C10 pH 7 vs. Day 4:WT C10 pH 7	7.16	7.519	-0.3586	0.1939	3	3	2.615	48
Day 2:WT C10 pH 7 vs. Day 4:WT DMSO pH 5.5	7.16	6.967	0.1929	0.1939	3	3	1.407	48
Day 2:WT C10 pH 7 vs. Day 4:WT C10 pH 5.5	7.16	6.285	0.8749	0.1939	3	3	6.381	48
Day 2:WT C10 pH 7 vs. Day 6:WT DMSO pH 7	7.16	7.486	-0.3263	0.1939	3	3	2.38	48
Day 2:WT C10 pH 7 vs. Day 6:WT C10 pH 7	7.16	7.526	-0.3656	0.1939	3	3	2.667	48
Day 2:WT C10 pH 7 vs. Day 6:WT DMSO pH 5.5	7.16	7.05	0.1107	0.1939	3	3	0.8071	48
Day 2:WT C10 pH 7 vs. Day 6:WT C10 pH 5.5	7.16	5.842	1.318	0.1939	3	3	9.613	48
Day 2:WT C10 pH 7 vs. Day 8:WT DMSO pH 7	7.16	7.268	-0.1082	0.1939	3	3	0.7889	48
Day 2:WT C10 pH 7 vs. Day 8:WT C10 pH 7	7.16	7.457	-0.2972	0.1939	3	3	2.168	48
Day 2:WT C10 pH 7 vs. Day 8:WT DMSO pH 5.5	7.16	7.132	0.02778	0.1939	3	3	0.2026	48
Day 2:WT C10 pH 7 vs. Day 8:WT C10 pH 5.5	7.16	5.506	1.654	0.1939	3	3	12.06	48
Day 2:WT C10 pH 7 vs. Day 8:WT DMSO pH 7	7.16	7.58	-0.4201	0.1939	3	3	3.064	48
Day 2:WT C10 pH 7 vs. Day 8:WT C10 pH 7	7.16	7.431	-0.2706	0.1939	3	3	1.973	48
Day 2:WT C10 pH 7 vs. Day 8:WT DMSO pH 5.5	7.16	7.216	-0.0558	0.1939	3	3	0.4069	48
Day 2:WT C10 pH 7 vs. Day 8:WT C10 pH 5.5	7.16	3.661	3.499	0.1939	3	3	25.52	48
Day 2:WT DMSO pH 5.5 vs. Day 2:WT C10 pH 5.5	7.353	6.923	0.4297	0.1939	3	3	3.134	48
Day 2:WT DMSO pH 5.5 vs. Day 4:WT DMSO pH 7	7.353	7.907	-0.5539	0.1939	3	3	4.04	48
Day 2:WT DMSO pH 5.5 vs. Day 4:WT C10 pH 7	7.353	7.519	-0.166	0.1939	3	3	1.21	48
Day 2:WT DMSO pH 5.5 vs. Day 4:WT DMSO pH 5.5	7.353	6.967	0.3855	0.1939	3	3	2.811	48
Day 2:WT DMSO pH 5.5 vs. Day 4:WT C10 pH 5.5	7.353	6.285	1.068	0.1939	3	3	7.786	48
Day 2:WT DMSO pH 5.5 vs. Day 6:WT DMSO pH 7	7.353	7.486	-0.1337	0.1939	3	3	0.9748	48
Day 2:WT DMSO pH 5.5 vs. Day 6:WT C10 pH 7	7.353	7.526	-0.173	0.1939	3	3	1.262	48
Day 2:WT DMSO pH 5.5 vs. Day 6:WT DMSO pH 5.5	7.353	7.05	0.3033	0.1939	3	3	2.212	48
Day 2:WT DMSO pH 5.5 vs. Day 6:WT C10 pH 5.5	7.353	5.842	1.511	0.1939	3	3	11.02	48
Day 2:WT DMSO pH 5.5 vs. Day 8:WT DMSO pH 7	7.353	7.268	0.08444	0.1939	3	3	0.6159	48
Day 2:WT DMSO pH 5.5 vs. Day 8:WT C10 pH 7	7.353	7.457	-0.1046	0.1939	3	3	0.7628	48
Day 2:WT DMSO pH 5.5 vs. Day 8:WT DMSO pH 5.5	7.353	7.132	0.2204	0.1939	3	3	1.607	48
Day 2:WT DMSO pH 5.5 vs. Day 8:WT C10 pH 5.5	7.353	5.506	1.847	0.1939	3	3	13.47	48
Day 2:WT DMSO pH 5.5 vs. Day 8:WT DMSO pH 7	7.353	7.58	-0.2275	0.1939	3	3	1.659	48
Day 2:WT DMSO pH 5.5 vs. Day 8:WT C10 pH 7	7.353	7.431	-0.07794	0.1939	3	3	0.5685	48
Day 2:WT DMSO pH 5.5 vs. Day 8:WT DMSO pH 5.5	7.353	7.216	0.1368	0.1939	3	3	0.9979	48
Day 2:WT DMSO pH 5.5 vs. Day 8:WT C10 pH 5.5	7.353	3.661	3.692	0.1939	3	3	26.93	48
Day 2:WT C10 pH 5.5 vs. Day 4:WT DMSO pH 7	6.923	7.907	-0.9836	0.1939	3	3	7.174	48
Day 2:WT C10 pH 5.5 vs. Day 4:WT C10 pH 7	6.923	7.519	-0.5956	0.1939	3	3	4.344	48
Day 2:WT C10 pH 5.5 vs. Day 4:WT DMSO pH 5.5	6.923	6.967	-0.04421	0.1939	3	3	0.3224	48
Day 2:WT C10 pH 5.5 vs. Day 4:WT C10 pH 5.5	6.923	6.285	0.6378	0.1939	3	3	4.652	48
Day 2:WT C10 pH 5.5 vs. Day 6:WT DMSO pH 7	6.923	7.486	-0.5633	0.1939	3	3	4.109	48
Day 2:WT C10 pH 5.5 vs. Day 6:WT C10 pH 7	6.923	7.526	-0.6027	0.1939	3	3	4.396	48
Day 2:WT C10 pH 5.5 vs. Day 6:WT DMSO pH 5.5	6.923	7.05	-0.1264	0.1939	3	3	0.9219	48
Day 2:WT C10 pH 5.5 vs. Day 6:WT C10 pH 5.5	6.923	5.842	1.081	0.1939	3	3	7.884	48
Day 2:WT C10 pH 5.5 vs. Day 8:WT DMSO pH 7	6.923	7.268	-0.3452	0.1939	3	3	2.518	48
Day 2:WT C10 pH 5.5 vs. Day 8:WT C10 pH 7	6.923	7.457	-0.5343	0.1939	3	3	3.897	48
Day 2:WT C10 pH 5.5 vs. Day 8:WT DMSO pH 5.5	6.923	7.132	-0.2093	0.1939	3	3	1.526	48
Day 2:WT C10 pH 5.5 vs. Day 8:WT C10 pH 5.5	6.923	5.506	1.417	0.1939	3	3	10.33	48
Day 2:WT C10 pH 5.5 vs. Day 8:WT DMSO pH 7	6.923	7.58	-0.6572	0.1939	3	3	4.793	48
Day 2:WT C10 pH 5.5 vs. Day 8:WT C10 pH 7	6.923	7.431	-0.5076	0.1939	3	3	3.702	48
Day 2:WT C10 pH 5.5 vs. Day 8:WT DMSO pH 5.5	6.923	7.216	-0.2929	0.1939	3	3	2.136	48
Day 2:WT C10 pH 5.5 vs. Day 8:WT C10 pH 5.5	6.923	3.661	3.262	0.1939	3	3	23.79	48
Day 4:WT DMSO pH 7 vs. Day 4:WT C10 pH 7	7.907	7.519	0.388	0.1939	3	3	2.829	48
Day 4:WT DMSO pH 7 vs. Day 4:WT DMSO pH 5.5	7.907	6.967	0.9394	0.1939	3	3	6.851	48
Day 4:WT DMSO pH 7 vs. Day 4:WT C10 pH 5.5	7.907	6.285	1.621	0.1939	3	3	11.83	48
Day 4:WT DMSO pH 7 vs. Day 6:WT DMSO pH 7	7.907	7.486	0.4203	0.1939	3	3	3.065	48
Day 4:WT DMSO pH 7 vs. Day 6:WT C10 pH 7	7.907	7.526	0.3809	0.1939	3	3	2.778	48
Day 4:WT DMSO pH 7 vs. Day 6:WT DMSO pH 5.5	7.907	7.05	0.8572	0.1939	3	3	6.252	48
Day 4:WT DMSO pH 7 vs. Day 6:WT C10 pH 5.5	7.907	5.842	2.065	0.1939	3	3	15.06	48
Day 4:WT DMSO pH 7 vs. Day 8:WT DMSO pH 7	7.907	7.268	0.6384	0.1939	3	3	4.656	48
Day 4:WT DMSO pH 7 vs. Day 8:WT C10 pH 7	7.907	7.457	0.4493	0.1939	3	3	3.277	48
Day 4:WT DMSO pH 7 vs. Day 8:WT DMSO pH 5.5	7.907	7.132	0.7743	0.1939	3	3	5.647	48
Day 4:WT DMSO pH 7 vs. Day 8:WT C10 pH 5.5	7.907	5.506	2.401	0.1939	3	3	17.51	48
Day 4:WT DMSO pH 7 vs. Day 8:WT DMSO pH 7	7.907	7.58	0.3264	0.1939	3	3	2.38	48
Day 4:WT DMSO pH 7 vs. Day 8:WT C10 pH 7	7.907	7.431	0.476	0.1939	3	3	3.471	48
Day 4:WT DMSO pH 7 vs. Day 8:WT DMSO pH 5.5	7.907	7.216	0.6907	0.1939	3	3	5.038	48
Day 4:WT DMSO pH 7 vs. Day 8:WT C10 pH 5.5	7.907	3.661	4.246	0.1939	3	3	30.97	48
Day 4:WT C10 pH 7 vs. Day 4:WT DMSO pH 5.5	7.519	6.967	0.5514	0.1939	3	3	4.022	48
Day 4:WT C10 pH 7 vs. Day 4:WT C10 pH 5.5	7.519	6.285	1.233	0.1939	3	3	8.996	48
Day 4:WT C10 pH 7 vs. Day 6:WT DMSO pH 7	7.519	7.486	0.0323	0.1939	3	3	0.2356	48
Day 4:WT C10 pH 7 vs. Day 6:WT C10 pH 7	7.519	7.526	-0.007063	0.1939	3	3	0.05151	48
Day 4:WT C10 pH 7 vs. Day 6:WT DMSO pH 5.5	7.519	7.05	0.4692	0.1939	3	3	3.422	48
Day 4:WT C10 pH 7 vs. Day 6:WT C10 pH 5.5	7.519	5.842	1.677	0.1939	3	3	12.23	48
Day 4:WT C10 pH 7 vs. Day 8:WT DMSO pH 7	7.519	7.268	0.2504	0.1939	3	3	1.826	48
Day 4:WT C10 pH 7 vs. Day 8:WT C10 pH 7	7.519	7.457	0.06138	0.1939	3	3	0.4476	48
Day 4:WT C10 pH 7 vs. Day 8:WT DMSO pH 5.5	7.519	7.132	0.3864	0.1939	3	3	2.818	48
Day 4:WT C10 pH 7 vs. Day 8:WT C10 pH 5.5	7.519	5.506	2.013	0.1939	3	3	14.68	48
Day 4:WT C10 pH 7 vs. Day 8:WT DMSO pH 7	7.519	7.58	-0.06156	0.1939	3	3	0.449	48
Day 4:WT C10 pH 7 vs. Day 8:WT C10 pH 7	7.519	7.431	0.08802	0.1939	3	3	0.6419	48
Day 4:WT C10 pH 7 vs. Day 8:WT DMSO pH 5.5	7.519	7.216	0.3028	0.1939	3	3	2.208	48
Day 4:WT C10 pH 7 vs. Day 8:WT C10 pH 5.5	7.519	3.661	3.858	0.1939	3	3	28.14	48
Day 4:WT DMSO pH 5.5 vs. Day 4:WT C10 pH 5.5	6.967	6.285	0.682	0.1939	3	3	4.974	48
Day 4:WT DMSO pH 5.5 vs. Day 6:WT DMSO pH 7	6.967	7.486	-0.5191	0.1939	3	3	3.786	48
Day 4:WT DMSO pH 5.5 vs. Day 6:WT C10 pH 7	6.967	7.526	-0.5585	0.1939	3	3	4.073	48
Day 4:WT DMSO pH 5.5 vs. Day 6:WT DMSO pH 5.5	6.967	7.05	-0.0822	0.1939	3	3	0.5995	48
Day 4:WT DMSO pH 5.5 vs. Day 6:WT C10 pH 5.5	6.967	5.842	1.125	0.1939	3	3	8.207	48
Day 4:WT DMSO pH 5.5 vs. Day 8:WT DMSO pH 7	6.967	7.268	-0.301	0.1939	3	3	2.196	48
Day 4:WT DMSO pH 5.5 vs. Day 8:WT C10 pH 7	6.967	7.457	-0.4901	0.1939	3	3	3.574	48
Day 4:WT DMSO pH 5.5 vs. Day 8:WT DMSO pH 5.5	6.967	7.132	-0.1651	0.1939	3	3	1.204	48
Day 4:WT DMSO pH 5.5 vs. Day 8:WT C10 pH 5.5	6.967	5.506	1.461	0.1939	3	3	10.66	48
Day 4:WT DMSO pH 5.5 vs. Day 8:WT DMSO pH 7	6.967	7.58	-0.613	0.1939	3	3	4.471	48
Day 4:WT DMSO pH 5.5 vs. Day 8:WT C10 pH 7	6.967	7.431	-0.4634	0.1939	3	3	3.38	48
Day 4:WT DMSO pH 5.5 vs. Day 8:WT DMSO pH 5.5	6.967	7.216	-0.2487	0.1939	3	3	1.814	48
Day 4:WT DMSO pH 5.5 vs. Day 8:WT C10 pH 5.5	6.967	3.661	3.307	0.1939	3	3	24.12	48
Day 4:WT C10 pH 5.5 vs. Day 6:WT DMSO pH 7	6.285	7.486	-1.201	0.1939	3	3	8.761	48
Day 4:WT C10 pH 5.5 vs. Day 6:WT C10 pH 7	6.285	7.526	-1.241	0.1939	3	3	9.048	48
Day 4:WT C10 pH 5.5 vs. Day 6:WT DMSO pH 5.5	6.285	7.05	-0.7642	0.1939	3	3	5.574	48
Day 4:WT C10 pH 5.5 vs. Day 6:WT C10 pH 5.5	6.285	5.842	0.4432	0.1939	3	3	3.232	48
Day 4:WT C10 pH 5.5 vs. Day 8:WT DMSO pH 7	6.285	7.268	-0.9831	0.1939	3	3	7.17	48
Day 4:WT C10 pH 5.5 vs. Day 8:WT C10 pH 7	6.285	7.457	-1.172	0.1939	3	3	8.548	48
Day 4:WT C10 pH 5.5 vs. Day 8:WT DMSO pH 5.5	6.285	7.132	-0.8471	0.1939	3	3	6.178	48
Day 4:WT C10 pH 5.5 vs. Day 8:WT C10 pH 5.5	6.285	5.506	0.7791	0.1939	3	3	5.682	48
Day 4:WT C10 pH 5.5 vs. Day 8:WT DMSO pH 7	6.285	7.58	-1.295	0.1939	3	3	9.445	48
Day 4:WT C10 pH 5.5 vs. Day 8:WT C10 pH 7	6.285	7.431	-1.145	0.1939	3	3	8.354	48
Day 4:WT C10 pH 5.5 vs. Day 8:WT DMSO pH 5.5	6.285	7.216	-0.9307	0.1939	3	3	6.788	48
Day 4:WT C10 pH 5.5 vs. Day 8:WT C10 pH 5.5	6.285	3.661	2.625	0.1939	3	3	19.14	48
Day 6:WT DMSO pH 7 vs. Day 6:WT C10 pH 7	7.486	7.526	-0.03937	0.1939	3	3	0.2871	48
Day 6:WT DMSO pH 7 vs. Day 6:WT DMSO pH 5.5	7.486	7.05	0.4369	0.1939	3	3	3.187	48
Day 6:WT DMSO pH 7 vs. Day 6:WT C10 pH 5.5	7.486	5.842	1.644	0.1939	3	3	11.99	48
Day 6:WT DMSO pH 7 vs. Day 8:WT DMSO pH 7	7.486	7.268	0.2181	0.1939	3	3	1.591	48
Day 6:WT DMSO pH 7 vs. Day 8:WT C10 pH 7	7.486	7.457	0.02907	0.1939	3	3	0.212	48
Day 6:WT DMSO pH 7 vs. Day 8:WT DMSO pH 5.5	7.486	7.132	0.354	0.1939	3	3	2.582	48
Day 6:WT DMSO pH 7 vs. Day 8:WT C10 pH 5.5	7.486	5.506	1.98	0.1939	3	3	14.44	48
Day 6:WT DMSO pH 7 vs. Day 8:WT DMSO pH 7	7.486	7.58	-0.09387	0.1939	3	3	0.6846	48
Day 6:WT DMSO pH 7 vs. Day 8:WT C10 pH 7	7.486	7.431	0.05571	0.1939	3	3	0.4063	48
Day 6:WT DMSO pH 7 vs. Day 8:WT DMSO pH 5.5	7.486	7.216	0.2705	0.1939	3	3	1.973	48
Day 6:WT DMSO pH 7 vs. Day 8:WT C10 pH 5.5	7.486	3.661	3.826	0.1939	3	3	27.9	48
Day 6:WT C10 pH 7 vs. Day 6:WT DMSO pH 5.5	7.526	7.05	0.4763	0.1939	3	3	3.474	48
Day 6:WT C10 pH 7 vs. Day 6:WT C10 pH 5.5	7.526	5.842	1.684	0.1939	3	3	12.28	48
Day 6:WT C10 pH 7 vs. Day 8:WT DMSO pH 7	7.526	7.268	0.2575	0.1939	3	3	1.878	48
Day 6:WT C10 pH 7 vs. Day 8:WT C10 pH 7	7.526	7.457	0.06844	0.1939	3	3	0.4991	48
Day 6:WT C10 pH 7 vs. Day 8:WT DMSO pH 5.5	7.526	7.132	0.3934	0.1939	3	3	2.869	48
Day 6:WT C10 pH 7 vs. Day 8:WT C10 pH 5.5	7.526	5.506	2.02	0.1939	3	3	14.73	48
Day 6:WT C10 pH 7 vs. Day 8:WT DMSO pH 7	7.526	7.58	-0.0545	0.1939	3	3	0.3975	48
Day 6:WT C10 pH 7 vs. Day 8:WT C10 pH 7	7.526	7.431	0.09508	0.1939	3	3	0.6934	48
Day 6:WT C10 pH 7 vs. Day 8:WT DMSO pH 5.5	7.526	7.216	0.3098	0.1939	3	3	2.26	48
Day 6:WT C10 pH 7 vs. Day 8:WT C10 pH 5.5	7.526	3.661	3.865	0.1939	3	3	28.19	48
Day 6:WT DMSO pH 5.5 vs. Day 6:WT C10 pH 5.5	7.05	5.842	1.207	0.1939	3	3	8.806	48
Day 6:WT DMSO pH 5.5 vs. Day 8:WT DMSO pH 7	7.05	7.268	-0.2188	0.1939	3	3	1.596	48
Day 6:WT DMSO pH 5.5 vs. Day 8:WT C10 pH 7	7.05	7.457	-0.4079	0.1939	3	3	2.975	48
Day 6:WT DMSO pH 5.5 vs. Day 8:WT DMSO pH 5.5	7.05	7.132	-0.08288	0.1939	3	3	0.6045	48
Day 6:WT DMSO pH 5.5 vs. Day 8:WT C10 pH 5.5	7.05	5.506	1.543	0.1939	3	3	11.26	48
Day 6:WT DMSO pH 5.5 vs. Day 8:WT DMSO pH 7	7.05	7.58	-0.5308	0.1939	3	3	3.871	48
Day 6:WT DMSO pH 5.5 vs. Day 8:WT C10 pH 7	7.05	7.431	-0.3812	0.1939	3	3	2.78	48
Day 6:WT DMSO pH 5.5 vs. Day 8:WT DMSO pH 5.5	7.05	7.216	-0.1665	0.1939	3	3	1.214	48
Day 6:WT DMSO pH 5.5 vs. Day 8:WT C10 pH 5.5	7.05	3.661	3.389	0.1939	3	3	24.72	48
Day 6:WT C10 pH 5.5 vs. Day 8:WT DMSO pH 7	5.842	7.268	-1.426	0.1939	3	3	10.4	48
Day 6:WT C10 pH 5.5 vs. Day 8:WT C10 pH 7	5.842	7.457	-1.615	0.1939	3	3	11.78	48
Day 6:WT C10 pH 5.5 vs. Day 8:WT DMSO pH 5.5	5.842	7.132	-1.29	0.1939	3	3	9.411	48
Day 6:WT C10 pH 5.5 vs. Day 8:WT C10 pH 5.5	5.842	5.506	0.3359	0.1939	3	3	2.45	48
Day 6:WT C10 pH 5.5 vs. Day 8:WT DMSO pH 7	5.842	7.58	-1.738	0.1939	3	3	12.68	48
Day 6:WT C10 pH 5.5 vs. Day 8:WT C10 pH 7	5.842	7.431	-1.589	0.1939	3	3	11.59	48
Day 6:WT C10 pH 5.5 vs. Day 8:WT DMSO pH 5.5	5.842	7.216	-1.374	0.1939	3	3	10.02	48
Day 6:WT C10 pH 5.5 vs. Day 8:WT C10 pH 5.5	5.842	3.661	2.181	0.1939	3	3	15.91	48
Day 8:WT DMSO pH 7 vs. Day 8:WT C10 pH 7	7.268	7.457	-0.189	0.1939	3	3	1.379	48
Day 8:WT DMSO pH 7 vs. Day 8:WT DMSO pH 5.5	7.268	7.132	0.1359	0.1939	3	3	0.9915	48
Day 8:WT DMSO pH 7 vs. Day 8:WT C10 pH 5.5	7.268	5.506	1.762	0.1939	3	3	12.85	48
Day 8:WT DMSO pH 7 vs. Day 8:WT DMSO pH 7	7.268	7.58	-0.312	0.1939	3	3	2.275	48
Day 8:WT DMSO pH 7 vs. Day 8:WT C10 pH 7	7.268	7.431	-0.1624	0.1939	3	3	1.184	48
Day 8:WT DMSO pH 7 vs. Day 8:WT DMSO pH 5.5	7.268	7.216	0.05237	0.1939	3	3	0.382	48
Day 8:WT DMSO pH 7 vs. Day 8:WT C10 pH 5.5	7.268	3.661	3.608	0.1939	3	3	26.31	48
Day 8:WT C10 pH 7 vs. Day 8:WT DMSO pH 5.5	7.457	7.132	0.325	0.1939	3	3	2.37	48
Day 8:WT C10 pH 7 vs. Day 8:WT C10 pH 5.5	7.457	5.506	1.951	0.1939	3	3	14.23	48
Day 8:WT C10 pH 7 vs. Day 8:WT DMSO pH 7	7.457	7.58	-0.1229	0.1939	3	3	0.8966	48
Day 8:WT C10 pH 7 vs. Day 8:WT C10 pH 7	7.457	7.431	0.02664	0.1939	3	3	0.1943	48
Day 8:WT C10 pH 7 vs. Day 8:WT DMSO pH 5.5	7.457	7.216	0.2414	0.1939	3	3	1.761	48
Day 8:WT C10 pH 7 vs. Day 8:WT C10 pH 5.5	7.457	3.661	3.797	0.1939	3	3	27.69	48
Day 8:WT DMSO pH 5.5 vs. Day 8:WT C10 pH 5.5	7.132	5.506	1.626	0.1939	3	3	11.86	48
Day 8:WT DMSO pH 5.5 vs. Day 8:WT DMSO pH 7	7.132	7.58	-0.4479	0.1939	3	3	3.267	48
Day 8:WT DMSO pH 5.5 vs. Day 8:WT C10 pH 7	7.132	7.431	-0.2983	0.1939	3	3	2.176	48
Day 8:WT DMSO pH 5.5 vs. Day 8:WT DMSO pH 5.5	7.132	7.216	-0.08357	0.1939	3	3	0.6095	48
Day 8:WT DMSO pH 5.5 vs. Day 8:WT C10 pH 5.5	7.132	3.661	3.472	0.1939	3	3	25.32	48
Day 8:WT C10 pH 5.5 vs. Day 8:WT DMSO pH 7	5.506	7.58	-2.074	0.1939	3	3	15.13	48
Day 8:WT C10 pH 5.5 vs. Day 8:WT C10 pH 7	5.506	7.431	-1.925	0.1939	3	3	14.04	48
Day 8:WT C10 pH 5.5 vs. Day 8:WT DMSO pH 5.5	5.506	7.216	-1.71	0.1939	3	3	12.47	48
Day 8:WT C10 pH 5.5 vs. Day 8:WT C10 pH 5.5	5.506	3.661	1.845	0.1939	3	3	13.46	48
Day 8:WT DMSO pH 7 vs. Day 8:WT C10 pH 7	7.58	7.431	0.1496	0.1939	3	3	1.091	48
Day 8:WT DMSO pH 7 vs. Day 8:WT DMSO pH 5.5	7.58	7.216	0.3643	0.1939	3	3	2.657	48
Day 8:WT DMSO pH 7 vs. Day 8:WT C10 pH 5.5	7.58	3.661	3.92	0.1939	3	3	28.59	48
Day 8:WT C10 pH 7 vs. Day 8:WT DMSO pH 5.5	7.431	7.216	0.2148	0.1939	3	3	1.566	48
Day 8:WT C10 pH 7 vs. Day 8:WT C10 pH 5.5	7.431	3.661	3.77	0.1939	3	3	27.5	48
Day 8:WT DMSO pH 5.5 vs. Day 8:WT C10 pH 5.5	7.216	3.661	3.555	0.1939	3	3	25.93	48

## Sheet: Fig. 2B - GHTB136
2-Way ANOVA of data in Fig. 2B - GHTB136
Compare cell means regardless of rows and columns
Number of families	1
Number of comparisons per family	276
Alpha	0.05
Tukey's multiple comparisons test	Mean Diff.	95.00% CI of diff.	Below threshold?	Summary	Adjusted P Value
Day 0:GHTB 136 DMSO pH 7 vs. Day 0:GHTB 136 C10 pH 7	0.2565	-0.4141 to 0.9272	No	ns	0.9977
Day 0:GHTB 136 DMSO pH 7 vs. Day 0:GHTB 136 DMSO pH 5.5	0.2159	-0.4547 to 0.8866	No	ns	0.9998
Day 0:GHTB 136 DMSO pH 7 vs. Day 0:GHTB 136 C10 pH 5.5	0.1239	-0.5468 to 0.7945	No	ns	>0.9999
Day 0:GHTB 136 DMSO pH 7 vs. Day 2:GHTB 136 DMSO pH 7	-0.3333	-1.004 to 0.3373	No	ns	0.953
Day 0:GHTB 136 DMSO pH 7 vs. Day 2:GHTB 136 C10 pH 7	-0.1297	-0.8004 to 0.5409	No	ns	>0.9999
Day 0:GHTB 136 DMSO pH 7 vs. Day 2:GHTB 136 DMSO pH 5.5	0.1003	-0.5703 to 0.7710	No	ns	>0.9999
Day 0:GHTB 136 DMSO pH 7 vs. Day 2:GHTB 136 C10 pH 5.5	0.1836	-0.4870 to 0.8543	No	ns	>0.9999
Day 0:GHTB 136 DMSO pH 7 vs. Day 4:GHTB 136 DMSO pH 7	-0.6015	-1.272 to 0.06917	No	ns	0.1328
Day 0:GHTB 136 DMSO pH 7 vs. Day 4:GHTB 136 C10 pH 7	-0.274	-0.9446 to 0.3967	No	ns	0.9946
Day 0:GHTB 136 DMSO pH 7 vs. Day 4:GHTB 136 DMSO pH 5.5	0.2247	-0.4459 to 0.8954	No	ns	0.9997
Day 0:GHTB 136 DMSO pH 7 vs. Day 4:GHTB 136 C10 pH 5.5	0.7729	0.1023 to 1.444	Yes	**	0.0095
Day 0:GHTB 136 DMSO pH 7 vs. Day 6:GHTB 136 DMSO pH 7	-0.8459	-1.517 to -0.1753	Yes	**	0.0026
Day 0:GHTB 136 DMSO pH 7 vs. Day 6:GHTB 136 C10 pH 7	-0.8216	-1.492 to -0.1510	Yes	**	0.004
Day 0:GHTB 136 DMSO pH 7 vs. Day 6:GHTB 136 DMSO pH 5.5	0.3994	-0.2713 to 1.070	No	ns	0.8003
Day 0:GHTB 136 DMSO pH 7 vs. Day 6:GHTB 136 C10 pH 5.5	1.363	0.6920 to 2.033	Yes	****	<0.0001
Day 0:GHTB 136 DMSO pH 7 vs. Day 8:GHTB 136 DMSO pH 7	-0.1033	-0.7740 to 0.5673	No	ns	>0.9999
Day 0:GHTB 136 DMSO pH 7 vs. Day 8:GHTB 136 C10 pH 7	-0.8609	-1.532 to -0.1902	Yes	**	0.002
Day 0:GHTB 136 DMSO pH 7 vs. Day 8:GHTB 136 DMSO pH 5.5	0.3433	-0.3273 to 1.014	No	ns	0.9383
Day 0:GHTB 136 DMSO pH 7 vs. Day 8:GHTB 136 C10 pH 5.5	1.868	1.197 to 2.538	Yes	****	<0.0001
Day 0:GHTB 136 DMSO pH 7 vs. Day 8:GHTB 136 DMSO pH 7	-0.2553	-0.9260 to 0.4154	No	ns	0.9978
Day 0:GHTB 136 DMSO pH 7 vs. Day 8:GHTB 136 C10 pH 7	-0.7198	-1.390 to -0.04917	Yes	*	0.0231
Day 0:GHTB 136 DMSO pH 7 vs. Day 8:GHTB 136 DMSO pH 5.5	0.104	-0.5667 to 0.7747	No	ns	>0.9999
Day 0:GHTB 136 DMSO pH 7 vs. Day 8:GHTB 136 C10 pH 5.5	3.679	3.009 to 4.350	Yes	****	<0.0001
Day 0:GHTB 136 C10 pH 7 vs. Day 0:GHTB 136 DMSO pH 5.5	-0.04058	-0.7112 to 0.6301	No	ns	>0.9999
Day 0:GHTB 136 C10 pH 7 vs. Day 0:GHTB 136 C10 pH 5.5	-0.1326	-0.8033 to 0.5380	No	ns	>0.9999
Day 0:GHTB 136 C10 pH 7 vs. Day 2:GHTB 136 DMSO pH 7	-0.5899	-1.261 to 0.08081	No	ns	0.1543
Day 0:GHTB 136 C10 pH 7 vs. Day 2:GHTB 136 C10 pH 7	-0.3862	-1.057 to 0.2844	No	ns	0.8409
Day 0:GHTB 136 C10 pH 7 vs. Day 2:GHTB 136 DMSO pH 5.5	-0.1562	-0.8268 to 0.5145	No	ns	>0.9999
Day 0:GHTB 136 C10 pH 7 vs. Day 2:GHTB 136 C10 pH 5.5	-0.07288	-0.7435 to 0.5978	No	ns	>0.9999
Day 0:GHTB 136 C10 pH 7 vs. Day 4:GHTB 136 DMSO pH 7	-0.858	-1.529 to -0.1873	Yes	**	0.0021
Day 0:GHTB 136 C10 pH 7 vs. Day 4:GHTB 136 C10 pH 7	-0.5305	-1.201 to 0.1402	No	ns	0.3068
Day 0:GHTB 136 C10 pH 7 vs. Day 4:GHTB 136 DMSO pH 5.5	-0.03179	-0.7025 to 0.6389	No	ns	>0.9999
Day 0:GHTB 136 C10 pH 7 vs. Day 4:GHTB 136 C10 pH 5.5	0.5164	-0.1543 to 1.187	No	ns	0.3536
Day 0:GHTB 136 C10 pH 7 vs. Day 6:GHTB 136 DMSO pH 7	-1.102	-1.773 to -0.4318	Yes	****	<0.0001
Day 0:GHTB 136 C10 pH 7 vs. Day 6:GHTB 136 C10 pH 7	-1.078	-1.749 to -0.4075	Yes	****	<0.0001
Day 0:GHTB 136 C10 pH 7 vs. Day 6:GHTB 136 DMSO pH 5.5	0.1428	-0.5278 to 0.8135	No	ns	>0.9999
Day 0:GHTB 136 C10 pH 7 vs. Day 6:GHTB 136 C10 pH 5.5	1.106	0.4355 to 1.777	Yes	****	<0.0001
Day 0:GHTB 136 C10 pH 7 vs. Day 8:GHTB 136 DMSO pH 7	-0.3598	-1.031 to 0.3108	No	ns	0.9075
Day 0:GHTB 136 C10 pH 7 vs. Day 8:GHTB 136 C10 pH 7	-1.117	-1.788 to -0.4467	Yes	****	<0.0001
Day 0:GHTB 136 C10 pH 7 vs. Day 8:GHTB 136 DMSO pH 5.5	0.0868	-0.5839 to 0.7575	No	ns	>0.9999
Day 0:GHTB 136 C10 pH 7 vs. Day 8:GHTB 136 C10 pH 5.5	1.611	0.9405 to 2.282	Yes	****	<0.0001
Day 0:GHTB 136 C10 pH 7 vs. Day 8:GHTB 136 DMSO pH 7	-0.5118	-1.182 to 0.1588	No	ns	0.3696
Day 0:GHTB 136 C10 pH 7 vs. Day 8:GHTB 136 C10 pH 7	-0.9763	-1.647 to -0.3057	Yes	***	0.0002
Day 0:GHTB 136 C10 pH 7 vs. Day 8:GHTB 136 DMSO pH 5.5	-0.1525	-0.8232 to 0.5182	No	ns	>0.9999
Day 0:GHTB 136 C10 pH 7 vs. Day 8:GHTB 136 C10 pH 5.5	3.423	2.752 to 4.093	Yes	****	<0.0001
Day 0:GHTB 136 DMSO pH 5.5 vs. Day 0:GHTB 136 C10 pH 5.5	-0.09207	-0.7627 to 0.5786	No	ns	>0.9999
Day 0:GHTB 136 DMSO pH 5.5 vs. Day 2:GHTB 136 DMSO pH 7	-0.5493	-1.220 to 0.1214	No	ns	0.2505
Day 0:GHTB 136 DMSO pH 5.5 vs. Day 2:GHTB 136 C10 pH 7	-0.3457	-1.016 to 0.3250	No	ns	0.9344
Day 0:GHTB 136 DMSO pH 5.5 vs. Day 2:GHTB 136 DMSO pH 5.5	-0.1156	-0.7863 to 0.5551	No	ns	>0.9999
Day 0:GHTB 136 DMSO pH 5.5 vs. Day 2:GHTB 136 C10 pH 5.5	-0.0323	-0.7030 to 0.6384	No	ns	>0.9999
Day 0:GHTB 136 DMSO pH 5.5 vs. Day 4:GHTB 136 DMSO pH 7	-0.8174	-1.488 to -0.1468	Yes	**	0.0044
Day 0:GHTB 136 DMSO pH 5.5 vs. Day 4:GHTB 136 C10 pH 7	-0.4899	-1.161 to 0.1808	No	ns	0.451
Day 0:GHTB 136 DMSO pH 5.5 vs. Day 4:GHTB 136 DMSO pH 5.5	0.008786	-0.6619 to 0.6795	No	ns	>0.9999
Day 0:GHTB 136 DMSO pH 5.5 vs. Day 4:GHTB 136 C10 pH 5.5	0.557	-0.1137 to 1.228	No	ns	0.2296
Day 0:GHTB 136 DMSO pH 5.5 vs. Day 6:GHTB 136 DMSO pH 7	-1.062	-1.733 to -0.3912	Yes	****	<0.0001
Day 0:GHTB 136 DMSO pH 5.5 vs. Day 6:GHTB 136 C10 pH 7	-1.038	-1.708 to -0.3669	Yes	****	<0.0001
Day 0:GHTB 136 DMSO pH 5.5 vs. Day 6:GHTB 136 DMSO pH 5.5	0.1834	-0.4872 to 0.8541	No	ns	>0.9999
Day 0:GHTB 136 DMSO pH 5.5 vs. Day 6:GHTB 136 C10 pH 5.5	1.147	0.4760 to 1.817	Yes	****	<0.0001
Day 0:GHTB 136 DMSO pH 5.5 vs. Day 8:GHTB 136 DMSO pH 7	-0.3193	-0.9899 to 0.3514	No	ns	0.9692
Day 0:GHTB 136 DMSO pH 5.5 vs. Day 8:GHTB 136 C10 pH 7	-1.077	-1.747 to -0.4062	Yes	****	<0.0001
Day 0:GHTB 136 DMSO pH 5.5 vs. Day 8:GHTB 136 DMSO pH 5.5	0.1274	-0.5433 to 0.7980	No	ns	>0.9999
Day 0:GHTB 136 DMSO pH 5.5 vs. Day 8:GHTB 136 C10 pH 5.5	1.652	0.9811 to 2.322	Yes	****	<0.0001
Day 0:GHTB 136 DMSO pH 5.5 vs. Day 8:GHTB 136 DMSO pH 7	-0.4712	-1.142 to 0.1994	No	ns	0.5247
Day 0:GHTB 136 DMSO pH 5.5 vs. Day 8:GHTB 136 C10 pH 7	-0.9358	-1.606 to -0.2651	Yes	***	0.0005
Day 0:GHTB 136 DMSO pH 5.5 vs. Day 8:GHTB 136 DMSO pH 5.5	-0.1119	-0.7826 to 0.5587	No	ns	>0.9999
Day 0:GHTB 136 DMSO pH 5.5 vs. Day 8:GHTB 136 C10 pH 5.5	3.463	2.793 to 4.134	Yes	****	<0.0001
Day 0:GHTB 136 C10 pH 5.5 vs. Day 2:GHTB 136 DMSO pH 7	-0.4572	-1.128 to 0.2135	No	ns	0.5815
Day 0:GHTB 136 C10 pH 5.5 vs. Day 2:GHTB 136 C10 pH 7	-0.2536	-0.9243 to 0.4171	No	ns	0.998
Day 0:GHTB 136 C10 pH 5.5 vs. Day 2:GHTB 136 DMSO pH 5.5	-0.02353	-0.6942 to 0.6471	No	ns	>0.9999
Day 0:GHTB 136 C10 pH 5.5 vs. Day 2:GHTB 136 C10 pH 5.5	0.05977	-0.6109 to 0.7304	No	ns	>0.9999
Day 0:GHTB 136 C10 pH 5.5 vs. Day 4:GHTB 136 DMSO pH 7	-0.7254	-1.396 to -0.05470	Yes	*	0.0211
Day 0:GHTB 136 C10 pH 5.5 vs. Day 4:GHTB 136 C10 pH 7	-0.3978	-1.068 to 0.2728	No	ns	0.8053
Day 0:GHTB 136 C10 pH 5.5 vs. Day 4:GHTB 136 DMSO pH 5.5	0.1009	-0.5698 to 0.7715	No	ns	>0.9999
Day 0:GHTB 136 C10 pH 5.5 vs. Day 4:GHTB 136 C10 pH 5.5	0.649	-0.02162 to 1.320	No	ns	0.0689
Day 0:GHTB 136 C10 pH 5.5 vs. Day 6:GHTB 136 DMSO pH 7	-0.9698	-1.640 to -0.2991	Yes	***	0.0003
Day 0:GHTB 136 C10 pH 5.5 vs. Day 6:GHTB 136 C10 pH 7	-0.9455	-1.616 to -0.2748	Yes	***	0.0004
Day 0:GHTB 136 C10 pH 5.5 vs. Day 6:GHTB 136 DMSO pH 5.5	0.2755	-0.3952 to 0.9462	No	ns	0.9942
Day 0:GHTB 136 C10 pH 5.5 vs. Day 6:GHTB 136 C10 pH 5.5	1.239	0.5681 to 1.909	Yes	****	<0.0001
Day 0:GHTB 136 C10 pH 5.5 vs. Day 8:GHTB 136 DMSO pH 7	-0.2272	-0.8979 to 0.4435	No	ns	0.9996
Day 0:GHTB 136 C10 pH 5.5 vs. Day 8:GHTB 136 C10 pH 7	-0.9847	-1.655 to -0.3141	Yes	***	0.0002
Day 0:GHTB 136 C10 pH 5.5 vs. Day 8:GHTB 136 DMSO pH 5.5	0.2195	-0.4512 to 0.8901	No	ns	0.9998
Day 0:GHTB 136 C10 pH 5.5 vs. Day 8:GHTB 136 C10 pH 5.5	1.744	1.073 to 2.415	Yes	****	<0.0001
Day 0:GHTB 136 C10 pH 5.5 vs. Day 8:GHTB 136 DMSO pH 7	-0.3792	-1.050 to 0.2915	No	ns	0.8608
Day 0:GHTB 136 C10 pH 5.5 vs. Day 8:GHTB 136 C10 pH 7	-0.8437	-1.514 to -0.1730	Yes	**	0.0027
Day 0:GHTB 136 C10 pH 5.5 vs. Day 8:GHTB 136 DMSO pH 5.5	-0.01986	-0.6905 to 0.6508	No	ns	>0.9999
Day 0:GHTB 136 C10 pH 5.5 vs. Day 8:GHTB 136 C10 pH 5.5	3.555	2.885 to 4.226	Yes	****	<0.0001
Day 2:GHTB 136 DMSO pH 7 vs. Day 2:GHTB 136 C10 pH 7	0.2036	-0.4671 to 0.8743	No	ns	>0.9999
Day 2:GHTB 136 DMSO pH 7 vs. Day 2:GHTB 136 DMSO pH 5.5	0.4337	-0.2370 to 1.104	No	ns	0.6757
Day 2:GHTB 136 DMSO pH 7 vs. Day 2:GHTB 136 C10 pH 5.5	0.517	-0.1537 to 1.188	No	ns	0.3516
Day 2:GHTB 136 DMSO pH 7 vs. Day 4:GHTB 136 DMSO pH 7	-0.2682	-0.9388 to 0.4025	No	ns	0.9959
Day 2:GHTB 136 DMSO pH 7 vs. Day 4:GHTB 136 C10 pH 7	0.05938	-0.6113 to 0.7300	No	ns	>0.9999
Day 2:GHTB 136 DMSO pH 7 vs. Day 4:GHTB 136 DMSO pH 5.5	0.5581	-0.1126 to 1.229	No	ns	0.2268
Day 2:GHTB 136 DMSO pH 7 vs. Day 4:GHTB 136 C10 pH 5.5	1.106	0.4356 to 1.777	Yes	****	<0.0001
Day 2:GHTB 136 DMSO pH 7 vs. Day 6:GHTB 136 DMSO pH 7	-0.5126	-1.183 to 0.1581	No	ns	0.3668
Day 2:GHTB 136 DMSO pH 7 vs. Day 6:GHTB 136 C10 pH 7	-0.4883	-1.159 to 0.1824	No	ns	0.4572
Day 2:GHTB 136 DMSO pH 7 vs. Day 6:GHTB 136 DMSO pH 5.5	0.7327	0.06203 to 1.403	Yes	*	0.0188
Day 2:GHTB 136 DMSO pH 7 vs. Day 6:GHTB 136 C10 pH 5.5	1.696	1.025 to 2.367	Yes	****	<0.0001
Day 2:GHTB 136 DMSO pH 7 vs. Day 8:GHTB 136 DMSO pH 7	0.23	-0.4407 to 0.9007	No	ns	0.9995
Day 2:GHTB 136 DMSO pH 7 vs. Day 8:GHTB 136 C10 pH 7	-0.5275	-1.198 to 0.1431	No	ns	0.3162
Day 2:GHTB 136 DMSO pH 7 vs. Day 8:GHTB 136 DMSO pH 5.5	0.6767	0.005989 to 1.347	Yes	*	0.0457
Day 2:GHTB 136 DMSO pH 7 vs. Day 8:GHTB 136 C10 pH 5.5	2.201	1.530 to 2.872	Yes	****	<0.0001
Day 2:GHTB 136 DMSO pH 7 vs. Day 8:GHTB 136 DMSO pH 7	0.07803	-0.5926 to 0.7487	No	ns	>0.9999
Day 2:GHTB 136 DMSO pH 7 vs. Day 8:GHTB 136 C10 pH 7	-0.3865	-1.057 to 0.2842	No	ns	0.8402
Day 2:GHTB 136 DMSO pH 7 vs. Day 8:GHTB 136 DMSO pH 5.5	0.4373	-0.2333 to 1.108	No	ns	0.6613
Day 2:GHTB 136 DMSO pH 7 vs. Day 8:GHTB 136 C10 pH 5.5	4.013	3.342 to 4.683	Yes	****	<0.0001
Day 2:GHTB 136 C10 pH 7 vs. Day 2:GHTB 136 DMSO pH 5.5	0.2301	-0.4406 to 0.9007	No	ns	0.9995
Day 2:GHTB 136 C10 pH 7 vs. Day 2:GHTB 136 C10 pH 5.5	0.3134	-0.3573 to 0.9840	No	ns	0.9746
Day 2:GHTB 136 C10 pH 7 vs. Day 4:GHTB 136 DMSO pH 7	-0.4718	-1.142 to 0.1989	No	ns	0.5226
Day 2:GHTB 136 C10 pH 7 vs. Day 4:GHTB 136 C10 pH 7	-0.1442	-0.8149 to 0.5264	No	ns	>0.9999
Day 2:GHTB 136 C10 pH 7 vs. Day 4:GHTB 136 DMSO pH 5.5	0.3544	-0.3162 to 1.025	No	ns	0.9185
Day 2:GHTB 136 C10 pH 7 vs. Day 4:GHTB 136 C10 pH 5.5	0.9026	0.2320 to 1.573	Yes	***	0.0009
Day 2:GHTB 136 C10 pH 7 vs. Day 6:GHTB 136 DMSO pH 7	-0.7162	-1.387 to -0.04555	Yes	*	0.0245
Day 2:GHTB 136 C10 pH 7 vs. Day 6:GHTB 136 C10 pH 7	-0.6919	-1.363 to -0.02124	Yes	*	0.0361
Day 2:GHTB 136 C10 pH 7 vs. Day 6:GHTB 136 DMSO pH 5.5	0.5291	-0.1416 to 1.200	No	ns	0.3113
Day 2:GHTB 136 C10 pH 7 vs. Day 6:GHTB 136 C10 pH 5.5	1.492	0.8217 to 2.163	Yes	****	<0.0001
Day 2:GHTB 136 C10 pH 7 vs. Day 8:GHTB 136 DMSO pH 7	0.02639	-0.6443 to 0.6971	No	ns	>0.9999
Day 2:GHTB 136 C10 pH 7 vs. Day 8:GHTB 136 C10 pH 7	-0.7312	-1.402 to -0.06049	Yes	*	0.0192
Day 2:GHTB 136 C10 pH 7 vs. Day 8:GHTB 136 DMSO pH 5.5	0.473	-0.1976 to 1.144	No	ns	0.5175
Day 2:GHTB 136 C10 pH 7 vs. Day 8:GHTB 136 C10 pH 5.5	1.997	1.327 to 2.668	Yes	****	<0.0001
Day 2:GHTB 136 C10 pH 7 vs. Day 8:GHTB 136 DMSO pH 7	-0.1256	-0.7962 to 0.5451	No	ns	>0.9999
Day 2:GHTB 136 C10 pH 7 vs. Day 8:GHTB 136 C10 pH 7	-0.5901	-1.261 to 0.08056	No	ns	0.1538
Day 2:GHTB 136 C10 pH 7 vs. Day 8:GHTB 136 DMSO pH 5.5	0.2337	-0.4369 to 0.9044	No	ns	0.9994
Day 2:GHTB 136 C10 pH 7 vs. Day 8:GHTB 136 C10 pH 5.5	3.809	3.138 to 4.480	Yes	****	<0.0001
Day 2:GHTB 136 DMSO pH 5.5 vs. Day 2:GHTB 136 C10 pH 5.5	0.08329	-0.5874 to 0.7540	No	ns	>0.9999
Day 2:GHTB 136 DMSO pH 5.5 vs. Day 4:GHTB 136 DMSO pH 7	-0.7018	-1.373 to -0.03117	Yes	*	0.0309
Day 2:GHTB 136 DMSO pH 5.5 vs. Day 4:GHTB 136 C10 pH 7	-0.3743	-1.045 to 0.2964	No	ns	0.8736
Day 2:GHTB 136 DMSO pH 5.5 vs. Day 4:GHTB 136 DMSO pH 5.5	0.1244	-0.5463 to 0.7950	No	ns	>0.9999
Day 2:GHTB 136 DMSO pH 5.5 vs. Day 4:GHTB 136 C10 pH 5.5	0.6726	0.001911 to 1.343	Yes	*	0.0486
Day 2:GHTB 136 DMSO pH 5.5 vs. Day 6:GHTB 136 DMSO pH 7	-0.9463	-1.617 to -0.2756	Yes	***	0.0004
Day 2:GHTB 136 DMSO pH 5.5 vs. Day 6:GHTB 136 C10 pH 7	-0.922	-1.593 to -0.2513	Yes	***	0.0006
Day 2:GHTB 136 DMSO pH 5.5 vs. Day 6:GHTB 136 DMSO pH 5.5	0.299	-0.3716 to 0.9697	No	ns	0.9847
Day 2:GHTB 136 DMSO pH 5.5 vs. Day 6:GHTB 136 C10 pH 5.5	1.262	0.5916 to 1.933	Yes	****	<0.0001
Day 2:GHTB 136 DMSO pH 5.5 vs. Day 8:GHTB 136 DMSO pH 7	-0.2037	-0.8743 to 0.4670	No	ns	>0.9999
Day 2:GHTB 136 DMSO pH 5.5 vs. Day 8:GHTB 136 C10 pH 7	-0.9612	-1.632 to -0.2906	Yes	***	0.0003
Day 2:GHTB 136 DMSO pH 5.5 vs. Day 8:GHTB 136 DMSO pH 5.5	0.243	-0.4277 to 0.9136	No	ns	0.9989
Day 2:GHTB 136 DMSO pH 5.5 vs. Day 8:GHTB 136 C10 pH 5.5	1.767	1.097 to 2.438	Yes	****	<0.0001
Day 2:GHTB 136 DMSO pH 5.5 vs. Day 8:GHTB 136 DMSO pH 7	-0.3556	-1.026 to 0.3150	No	ns	0.9161
Day 2:GHTB 136 DMSO pH 5.5 vs. Day 8:GHTB 136 C10 pH 7	-0.8202	-1.491 to -0.1495	Yes	**	0.0042
Day 2:GHTB 136 DMSO pH 5.5 vs. Day 8:GHTB 136 DMSO pH 5.5	0.003665	-0.6670 to 0.6743	No	ns	>0.9999
Day 2:GHTB 136 DMSO pH 5.5 vs. Day 8:GHTB 136 C10 pH 5.5	3.579	2.908 to 4.250	Yes	****	<0.0001
Day 2:GHTB 136 C10 pH 5.5 vs. Day 4:GHTB 136 DMSO pH 7	-0.7851	-1.456 to -0.1145	Yes	**	0.0077
Day 2:GHTB 136 C10 pH 5.5 vs. Day 4:GHTB 136 C10 pH 7	-0.4576	-1.128 to 0.2131	No	ns	0.5799
Day 2:GHTB 136 C10 pH 5.5 vs. Day 4:GHTB 136 DMSO pH 5.5	0.04109	-0.6296 to 0.7118	No	ns	>0.9999
Day 2:GHTB 136 C10 pH 5.5 vs. Day 4:GHTB 136 C10 pH 5.5	0.5893	-0.08138 to 1.260	No	ns	0.1554
Day 2:GHTB 136 C10 pH 5.5 vs. Day 6:GHTB 136 DMSO pH 7	-1.03	-1.700 to -0.3589	Yes	****	<0.0001
Day 2:GHTB 136 C10 pH 5.5 vs. Day 6:GHTB 136 C10 pH 7	-1.005	-1.676 to -0.3346	Yes	***	0.0001
Day 2:GHTB 136 C10 pH 5.5 vs. Day 6:GHTB 136 DMSO pH 5.5	0.2157	-0.4549 to 0.8864	No	ns	0.9998
Day 2:GHTB 136 C10 pH 5.5 vs. Day 6:GHTB 136 C10 pH 5.5	1.179	0.5084 to 1.850	Yes	****	<0.0001
Day 2:GHTB 136 C10 pH 5.5 vs. Day 8:GHTB 136 DMSO pH 7	-0.287	-0.9576 to 0.3837	No	ns	0.9905
Day 2:GHTB 136 C10 pH 5.5 vs. Day 8:GHTB 136 C10 pH 7	-1.045	-1.715 to -0.3738	Yes	****	<0.0001
Day 2:GHTB 136 C10 pH 5.5 vs. Day 8:GHTB 136 DMSO pH 5.5	0.1597	-0.5110 to 0.8304	No	ns	>0.9999
Day 2:GHTB 136 C10 pH 5.5 vs. Day 8:GHTB 136 C10 pH 5.5	1.684	1.013 to 2.355	Yes	****	<0.0001
Day 2:GHTB 136 C10 pH 5.5 vs. Day 8:GHTB 136 DMSO pH 7	-0.4389	-1.110 to 0.2317	No	ns	0.655
Day 2:GHTB 136 C10 pH 5.5 vs. Day 8:GHTB 136 C10 pH 7	-0.9035	-1.574 to -0.2328	Yes	***	0.0009
Day 2:GHTB 136 C10 pH 5.5 vs. Day 8:GHTB 136 DMSO pH 5.5	-0.07963	-0.7503 to 0.5910	No	ns	>0.9999
Day 2:GHTB 136 C10 pH 5.5 vs. Day 8:GHTB 136 C10 pH 5.5	3.496	2.825 to 4.166	Yes	****	<0.0001
Day 4:GHTB 136 DMSO pH 7 vs. Day 4:GHTB 136 C10 pH 7	0.3275	-0.3431 to 0.9982	No	ns	0.9603
Day 4:GHTB 136 DMSO pH 7 vs. Day 4:GHTB 136 DMSO pH 5.5	0.8262	0.1556 to 1.497	Yes	**	0.0037
Day 4:GHTB 136 DMSO pH 7 vs. Day 4:GHTB 136 C10 pH 5.5	1.374	0.7037 to 2.045	Yes	****	<0.0001
Day 4:GHTB 136 DMSO pH 7 vs. Day 6:GHTB 136 DMSO pH 7	-0.2444	-0.9151 to 0.4262	No	ns	0.9988
Day 4:GHTB 136 DMSO pH 7 vs. Day 6:GHTB 136 C10 pH 7	-0.2201	-0.8908 to 0.4505	No	ns	0.9997
Day 4:GHTB 136 DMSO pH 7 vs. Day 6:GHTB 136 DMSO pH 5.5	1.001	0.3302 to 1.672	Yes	***	0.0001
Day 4:GHTB 136 DMSO pH 7 vs. Day 6:GHTB 136 C10 pH 5.5	1.964	1.293 to 2.635	Yes	****	<0.0001
Day 4:GHTB 136 DMSO pH 7 vs. Day 8:GHTB 136 DMSO pH 7	0.4982	-0.1725 to 1.169	No	ns	0.4195
Day 4:GHTB 136 DMSO pH 7 vs. Day 8:GHTB 136 C10 pH 7	-0.2594	-0.9300 to 0.4113	No	ns	0.9973
Day 4:GHTB 136 DMSO pH 7 vs. Day 8:GHTB 136 DMSO pH 5.5	0.9448	0.2741 to 1.615	Yes	***	0.0004
Day 4:GHTB 136 DMSO pH 7 vs. Day 8:GHTB 136 C10 pH 5.5	2.469	1.799 to 3.140	Yes	****	<0.0001
Day 4:GHTB 136 DMSO pH 7 vs. Day 8:GHTB 136 DMSO pH 7	0.3462	-0.3245 to 1.017	No	ns	0.9335
Day 4:GHTB 136 DMSO pH 7 vs. Day 8:GHTB 136 C10 pH 7	-0.1183	-0.7890 to 0.5523	No	ns	>0.9999
Day 4:GHTB 136 DMSO pH 7 vs. Day 8:GHTB 136 DMSO pH 5.5	0.7055	0.03484 to 1.376	Yes	*	0.0291
Day 4:GHTB 136 DMSO pH 7 vs. Day 8:GHTB 136 C10 pH 5.5	4.281	3.610 to 4.951	Yes	****	<0.0001
Day 4:GHTB 136 C10 pH 7 vs. Day 4:GHTB 136 DMSO pH 5.5	0.4987	-0.1720 to 1.169	No	ns	0.4175
Day 4:GHTB 136 C10 pH 7 vs. Day 4:GHTB 136 C10 pH 5.5	1.047	0.3762 to 1.718	Yes	****	<0.0001
Day 4:GHTB 136 C10 pH 7 vs. Day 6:GHTB 136 DMSO pH 7	-0.572	-1.243 to 0.09868	No	ns	0.1925
Day 4:GHTB 136 C10 pH 7 vs. Day 6:GHTB 136 C10 pH 7	-0.5477	-1.218 to 0.1230	No	ns	0.255
Day 4:GHTB 136 C10 pH 7 vs. Day 6:GHTB 136 DMSO pH 5.5	0.6733	0.002651 to 1.344	Yes	*	0.048
Day 4:GHTB 136 C10 pH 7 vs. Day 6:GHTB 136 C10 pH 5.5	1.637	0.9659 to 2.307	Yes	****	<0.0001
Day 4:GHTB 136 C10 pH 7 vs. Day 8:GHTB 136 DMSO pH 7	0.1706	-0.5000 to 0.8413	No	ns	>0.9999
Day 4:GHTB 136 C10 pH 7 vs. Day 8:GHTB 136 C10 pH 7	-0.5869	-1.258 to 0.08374	No	ns	0.1601
Day 4:GHTB 136 C10 pH 7 vs. Day 8:GHTB 136 DMSO pH 5.5	0.6173	-0.05339 to 1.288	No	ns	0.1076
Day 4:GHTB 136 C10 pH 7 vs. Day 8:GHTB 136 C10 pH 5.5	2.142	1.471 to 2.812	Yes	****	<0.0001
Day 4:GHTB 136 C10 pH 7 vs. Day 8:GHTB 136 DMSO pH 7	0.01865	-0.6520 to 0.6893	No	ns	>0.9999
Day 4:GHTB 136 C10 pH 7 vs. Day 8:GHTB 136 C10 pH 7	-0.4459	-1.117 to 0.2248	No	ns	0.6273
Day 4:GHTB 136 C10 pH 7 vs. Day 8:GHTB 136 DMSO pH 5.5	0.378	-0.2927 to 1.049	No	ns	0.864
Day 4:GHTB 136 C10 pH 7 vs. Day 8:GHTB 136 C10 pH 5.5	3.953	3.283 to 4.624	Yes	****	<0.0001
Day 4:GHTB 136 DMSO pH 5.5 vs. Day 4:GHTB 136 C10 pH 5.5	0.5482	-0.1225 to 1.219	No	ns	0.2535
Day 4:GHTB 136 DMSO pH 5.5 vs. Day 6:GHTB 136 DMSO pH 7	-1.071	-1.741 to -0.4000	Yes	****	<0.0001
Day 4:GHTB 136 DMSO pH 5.5 vs. Day 6:GHTB 136 C10 pH 7	-1.046	-1.717 to -0.3757	Yes	****	<0.0001
Day 4:GHTB 136 DMSO pH 5.5 vs. Day 6:GHTB 136 DMSO pH 5.5	0.1746	-0.4960 to 0.8453	No	ns	>0.9999
Day 4:GHTB 136 DMSO pH 5.5 vs. Day 6:GHTB 136 C10 pH 5.5	1.138	0.4673 to 1.809	Yes	****	<0.0001
Day 4:GHTB 136 DMSO pH 5.5 vs. Day 8:GHTB 136 DMSO pH 7	-0.3281	-0.9987 to 0.3426	No	ns	0.9597
Day 4:GHTB 136 DMSO pH 5.5 vs. Day 8:GHTB 136 C10 pH 7	-1.086	-1.756 to -0.4149	Yes	****	<0.0001
Day 4:GHTB 136 DMSO pH 5.5 vs. Day 8:GHTB 136 DMSO pH 5.5	0.1186	-0.5521 to 0.7893	No	ns	>0.9999
Day 4:GHTB 136 DMSO pH 5.5 vs. Day 8:GHTB 136 C10 pH 5.5	1.643	0.9723 to 2.314	Yes	****	<0.0001
Day 4:GHTB 136 DMSO pH 5.5 vs. Day 8:GHTB 136 DMSO pH 7	-0.48	-1.151 to 0.1906	No	ns	0.4896
Day 4:GHTB 136 DMSO pH 5.5 vs. Day 8:GHTB 136 C10 pH 7	-0.9446	-1.615 to -0.2739	Yes	***	0.0004
Day 4:GHTB 136 DMSO pH 5.5 vs. Day 8:GHTB 136 DMSO pH 5.5	-0.1207	-0.7914 to 0.5499	No	ns	>0.9999
Day 4:GHTB 136 DMSO pH 5.5 vs. Day 8:GHTB 136 C10 pH 5.5	3.455	2.784 to 4.125	Yes	****	<0.0001
Day 4:GHTB 136 C10 pH 5.5 vs. Day 6:GHTB 136 DMSO pH 7	-1.619	-2.290 to -0.9482	Yes	****	<0.0001
Day 4:GHTB 136 C10 pH 5.5 vs. Day 6:GHTB 136 C10 pH 7	-1.595	-2.265 to -0.9239	Yes	****	<0.0001
Day 4:GHTB 136 C10 pH 5.5 vs. Day 6:GHTB 136 DMSO pH 5.5	-0.3736	-1.044 to 0.2971	No	ns	0.8755
Day 4:GHTB 136 C10 pH 5.5 vs. Day 6:GHTB 136 C10 pH 5.5	0.5897	-0.08093 to 1.260	No	ns	0.1546
Day 4:GHTB 136 C10 pH 5.5 vs. Day 8:GHTB 136 DMSO pH 7	-0.8762	-1.547 to -0.2056	Yes	**	0.0015
Day 4:GHTB 136 C10 pH 5.5 vs. Day 8:GHTB 136 C10 pH 7	-1.634	-2.304 to -0.9631	Yes	****	<0.0001
Day 4:GHTB 136 C10 pH 5.5 vs. Day 8:GHTB 136 DMSO pH 5.5	-0.4296	-1.100 to 0.2411	No	ns	0.6916
Day 4:GHTB 136 C10 pH 5.5 vs. Day 8:GHTB 136 C10 pH 5.5	1.095	0.4241 to 1.765	Yes	****	<0.0001
Day 4:GHTB 136 C10 pH 5.5 vs. Day 8:GHTB 136 DMSO pH 7	-1.028	-1.699 to -0.3576	Yes	****	<0.0001
Day 4:GHTB 136 C10 pH 5.5 vs. Day 8:GHTB 136 C10 pH 7	-1.493	-2.163 to -0.8221	Yes	****	<0.0001
Day 4:GHTB 136 C10 pH 5.5 vs. Day 8:GHTB 136 DMSO pH 5.5	-0.6689	-1.340 to 0.001754	No	ns	0.0513
Day 4:GHTB 136 C10 pH 5.5 vs. Day 8:GHTB 136 C10 pH 5.5	2.906	2.236 to 3.577	Yes	****	<0.0001
Day 6:GHTB 136 DMSO pH 7 vs. Day 6:GHTB 136 C10 pH 7	0.02431	-0.6464 to 0.6950	No	ns	>0.9999
Day 6:GHTB 136 DMSO pH 7 vs. Day 6:GHTB 136 DMSO pH 5.5	1.245	0.5746 to 1.916	Yes	****	<0.0001
Day 6:GHTB 136 DMSO pH 7 vs. Day 6:GHTB 136 C10 pH 5.5	2.209	1.538 to 2.879	Yes	****	<0.0001
Day 6:GHTB 136 DMSO pH 7 vs. Day 8:GHTB 136 DMSO pH 7	0.7426	0.07195 to 1.413	Yes	*	0.0159
Day 6:GHTB 136 DMSO pH 7 vs. Day 8:GHTB 136 C10 pH 7	-0.01494	-0.6856 to 0.6557	No	ns	>0.9999
Day 6:GHTB 136 DMSO pH 7 vs. Day 8:GHTB 136 DMSO pH 5.5	1.189	0.5186 to 1.860	Yes	****	<0.0001
Day 6:GHTB 136 DMSO pH 7 vs. Day 8:GHTB 136 C10 pH 5.5	2.714	2.043 to 3.384	Yes	****	<0.0001
Day 6:GHTB 136 DMSO pH 7 vs. Day 8:GHTB 136 DMSO pH 7	0.5906	-0.08003 to 1.261	No	ns	0.1528
Day 6:GHTB 136 DMSO pH 7 vs. Day 8:GHTB 136 C10 pH 7	0.1261	-0.5446 to 0.7968	No	ns	>0.9999
Day 6:GHTB 136 DMSO pH 7 vs. Day 8:GHTB 136 DMSO pH 5.5	0.9499	0.2793 to 1.621	Yes	***	0.0004
Day 6:GHTB 136 DMSO pH 7 vs. Day 8:GHTB 136 C10 pH 5.5	4.525	3.855 to 5.196	Yes	****	<0.0001
Day 6:GHTB 136 C10 pH 7 vs. Day 6:GHTB 136 DMSO pH 5.5	1.221	0.5503 to 1.892	Yes	****	<0.0001
Day 6:GHTB 136 C10 pH 7 vs. Day 6:GHTB 136 C10 pH 5.5	2.184	1.514 to 2.855	Yes	****	<0.0001
Day 6:GHTB 136 C10 pH 7 vs. Day 8:GHTB 136 DMSO pH 7	0.7183	0.04764 to 1.389	Yes	*	0.0237
Day 6:GHTB 136 C10 pH 7 vs. Day 8:GHTB 136 C10 pH 7	-0.03925	-0.7099 to 0.6314	No	ns	>0.9999
Day 6:GHTB 136 C10 pH 7 vs. Day 8:GHTB 136 DMSO pH 5.5	1.165	0.4943 to 1.836	Yes	****	<0.0001
Day 6:GHTB 136 C10 pH 7 vs. Day 8:GHTB 136 C10 pH 5.5	2.689	2.019 to 3.360	Yes	****	<0.0001
Day 6:GHTB 136 C10 pH 7 vs. Day 8:GHTB 136 DMSO pH 7	0.5663	-0.1043 to 1.237	No	ns	0.2059
Day 6:GHTB 136 C10 pH 7 vs. Day 8:GHTB 136 C10 pH 7	0.1018	-0.5689 to 0.7725	No	ns	>0.9999
Day 6:GHTB 136 C10 pH 7 vs. Day 8:GHTB 136 DMSO pH 5.5	0.9256	0.2550 to 1.596	Yes	***	0.0006
Day 6:GHTB 136 C10 pH 7 vs. Day 8:GHTB 136 C10 pH 5.5	4.501	3.830 to 5.172	Yes	****	<0.0001
Day 6:GHTB 136 DMSO pH 5.5 vs. Day 6:GHTB 136 C10 pH 5.5	0.9633	0.2926 to 1.634	Yes	***	0.0003
Day 6:GHTB 136 DMSO pH 5.5 vs. Day 8:GHTB 136 DMSO pH 7	-0.5027	-1.173 to 0.1680	No	ns	0.4026
Day 6:GHTB 136 DMSO pH 5.5 vs. Day 8:GHTB 136 C10 pH 7	-1.26	-1.931 to -0.5896	Yes	****	<0.0001
Day 6:GHTB 136 DMSO pH 5.5 vs. Day 8:GHTB 136 DMSO pH 5.5	-0.05604	-0.7267 to 0.6146	No	ns	>0.9999
Day 6:GHTB 136 DMSO pH 5.5 vs. Day 8:GHTB 136 C10 pH 5.5	1.468	0.7977 to 2.139	Yes	****	<0.0001
Day 6:GHTB 136 DMSO pH 5.5 vs. Day 8:GHTB 136 DMSO pH 7	-0.6547	-1.325 to 0.01600	No	ns	0.0634
Day 6:GHTB 136 DMSO pH 5.5 vs. Day 8:GHTB 136 C10 pH 7	-1.119	-1.790 to -0.4485	Yes	****	<0.0001
Day 6:GHTB 136 DMSO pH 5.5 vs. Day 8:GHTB 136 DMSO pH 5.5	-0.2954	-0.9660 to 0.3753	No	ns	0.9867
Day 6:GHTB 136 DMSO pH 5.5 vs. Day 8:GHTB 136 C10 pH 5.5	3.28	2.609 to 3.951	Yes	****	<0.0001
Day 6:GHTB 136 C10 pH 5.5 vs. Day 8:GHTB 136 DMSO pH 7	-1.466	-2.137 to -0.7953	Yes	****	<0.0001
Day 6:GHTB 136 C10 pH 5.5 vs. Day 8:GHTB 136 C10 pH 7	-2.224	-2.894 to -1.553	Yes	****	<0.0001
Day 6:GHTB 136 C10 pH 5.5 vs. Day 8:GHTB 136 DMSO pH 5.5	-1.019	-1.690 to -0.3487	Yes	****	<0.0001
Day 6:GHTB 136 C10 pH 5.5 vs. Day 8:GHTB 136 C10 pH 5.5	0.5051	-0.1656 to 1.176	No	ns	0.3939
Day 6:GHTB 136 C10 pH 5.5 vs. Day 8:GHTB 136 DMSO pH 7	-1.618	-2.289 to -0.9473	Yes	****	<0.0001
Day 6:GHTB 136 C10 pH 5.5 vs. Day 8:GHTB 136 C10 pH 7	-2.082	-2.753 to -1.412	Yes	****	<0.0001
Day 6:GHTB 136 C10 pH 5.5 vs. Day 8:GHTB 136 DMSO pH 5.5	-1.259	-1.929 to -0.5880	Yes	****	<0.0001
Day 6:GHTB 136 C10 pH 5.5 vs. Day 8:GHTB 136 C10 pH 5.5	2.317	1.646 to 2.987	Yes	****	<0.0001
Day 8:GHTB 136 DMSO pH 7 vs. Day 8:GHTB 136 C10 pH 7	-0.7575	-1.428 to -0.08688	Yes	*	0.0124
Day 8:GHTB 136 DMSO pH 7 vs. Day 8:GHTB 136 DMSO pH 5.5	0.4466	-0.2240 to 1.117	No	ns	0.6242
Day 8:GHTB 136 DMSO pH 7 vs. Day 8:GHTB 136 C10 pH 5.5	1.971	1.300 to 2.642	Yes	****	<0.0001
Day 8:GHTB 136 DMSO pH 7 vs. Day 8:GHTB 136 DMSO pH 7	-0.152	-0.8226 to 0.5187	No	ns	>0.9999
Day 8:GHTB 136 DMSO pH 7 vs. Day 8:GHTB 136 C10 pH 7	-0.6165	-1.287 to 0.05416	No	ns	0.1088
Day 8:GHTB 136 DMSO pH 7 vs. Day 8:GHTB 136 DMSO pH 5.5	0.2073	-0.4633 to 0.8780	No	ns	>0.9999
Day 8:GHTB 136 DMSO pH 7 vs. Day 8:GHTB 136 C10 pH 5.5	3.783	3.112 to 4.453	Yes	****	<0.0001
Day 8:GHTB 136 C10 pH 7 vs. Day 8:GHTB 136 DMSO pH 5.5	1.204	0.5335 to 1.875	Yes	****	<0.0001
Day 8:GHTB 136 C10 pH 7 vs. Day 8:GHTB 136 C10 pH 5.5	2.729	2.058 to 3.399	Yes	****	<0.0001
Day 8:GHTB 136 C10 pH 7 vs. Day 8:GHTB 136 DMSO pH 7	0.6056	-0.06509 to 1.276	No	ns	0.1259
Day 8:GHTB 136 C10 pH 7 vs. Day 8:GHTB 136 C10 pH 7	0.141	-0.5296 to 0.8117	No	ns	>0.9999
Day 8:GHTB 136 C10 pH 7 vs. Day 8:GHTB 136 DMSO pH 5.5	0.9649	0.2942 to 1.636	Yes	***	0.0003
Day 8:GHTB 136 C10 pH 7 vs. Day 8:GHTB 136 C10 pH 5.5	4.54	3.869 to 5.211	Yes	****	<0.0001
Day 8:GHTB 136 DMSO pH 5.5 vs. Day 8:GHTB 136 C10 pH 5.5	1.524	0.8537 to 2.195	Yes	****	<0.0001
Day 8:GHTB 136 DMSO pH 5.5 vs. Day 8:GHTB 136 DMSO pH 7	-0.5986	-1.269 to 0.07204	No	ns	0.1379
Day 8:GHTB 136 DMSO pH 5.5 vs. Day 8:GHTB 136 C10 pH 7	-1.063	-1.734 to -0.3925	Yes	****	<0.0001
Day 8:GHTB 136 DMSO pH 5.5 vs. Day 8:GHTB 136 DMSO pH 5.5	-0.2393	-0.9100 to 0.4314	No	ns	0.9991
Day 8:GHTB 136 DMSO pH 5.5 vs. Day 8:GHTB 136 C10 pH 5.5	3.336	2.665 to 4.007	Yes	****	<0.0001
Day 8:GHTB 136 C10 pH 5.5 vs. Day 8:GHTB 136 DMSO pH 7	-2.123	-2.794 to -1.452	Yes	****	<0.0001
Day 8:GHTB 136 C10 pH 5.5 vs. Day 8:GHTB 136 C10 pH 7	-2.588	-3.258 to -1.917	Yes	****	<0.0001
Day 8:GHTB 136 C10 pH 5.5 vs. Day 8:GHTB 136 DMSO pH 5.5	-1.764	-2.434 to -1.093	Yes	****	<0.0001
Day 8:GHTB 136 C10 pH 5.5 vs. Day 8:GHTB 136 C10 pH 5.5	1.812	1.141 to 2.482	Yes	****	<0.0001
Day 8:GHTB 136 DMSO pH 7 vs. Day 8:GHTB 136 C10 pH 7	-0.4645	-1.135 to 0.2061	No	ns	0.5518
Day 8:GHTB 136 DMSO pH 7 vs. Day 8:GHTB 136 DMSO pH 5.5	0.3593	-0.3114 to 1.030	No	ns	0.9086
Day 8:GHTB 136 DMSO pH 7 vs. Day 8:GHTB 136 C10 pH 5.5	3.935	3.264 to 4.605	Yes	****	<0.0001
Day 8:GHTB 136 C10 pH 7 vs. Day 8:GHTB 136 DMSO pH 5.5	0.8238	0.1532 to 1.495	Yes	**	0.0039
Day 8:GHTB 136 C10 pH 7 vs. Day 8:GHTB 136 C10 pH 5.5	4.399	3.728 to 5.070	Yes	****	<0.0001
Day 8:GHTB 136 DMSO pH 5.5 vs. Day 8:GHTB 136 C10 pH 5.5	3.575	2.905 to 4.246	Yes	****	<0.0001
Test details	Mean 1	Mean 2	Mean Diff.	SE of diff.	N1	N2	q	DF
Day 0:GHTB 136 DMSO pH 7 vs. Day 0:GHTB 136 C10 pH 7	7.56	7.304	0.2565	0.174	3	3	2.085	48
Day 0:GHTB 136 DMSO pH 7 vs. Day 0:GHTB 136 DMSO pH 5.5	7.56	7.344	0.2159	0.174	3	3	1.755	48
Day 0:GHTB 136 DMSO pH 7 vs. Day 0:GHTB 136 C10 pH 5.5	7.56	7.437	0.1239	0.174	3	3	1.007	48
Day 0:GHTB 136 DMSO pH 7 vs. Day 2:GHTB 136 DMSO pH 7	7.56	7.894	-0.3333	0.174	3	3	2.709	48
Day 0:GHTB 136 DMSO pH 7 vs. Day 2:GHTB 136 C10 pH 7	7.56	7.69	-0.1297	0.174	3	3	1.054	48
Day 0:GHTB 136 DMSO pH 7 vs. Day 2:GHTB 136 DMSO pH 5.5	7.56	7.46	0.1003	0.174	3	3	0.8156	48
Day 0:GHTB 136 DMSO pH 7 vs. Day 2:GHTB 136 C10 pH 5.5	7.56	7.377	0.1836	0.174	3	3	1.493	48
Day 0:GHTB 136 DMSO pH 7 vs. Day 4:GHTB 136 DMSO pH 7	7.56	8.162	-0.6015	0.174	3	3	4.889	48
Day 0:GHTB 136 DMSO pH 7 vs. Day 4:GHTB 136 C10 pH 7	7.56	7.834	-0.274	0.174	3	3	2.227	48
Day 0:GHTB 136 DMSO pH 7 vs. Day 4:GHTB 136 DMSO pH 5.5	7.56	7.336	0.2247	0.174	3	3	1.827	48
Day 0:GHTB 136 DMSO pH 7 vs. Day 4:GHTB 136 C10 pH 5.5	7.56	6.787	0.7729	0.174	3	3	6.282	48
Day 0:GHTB 136 DMSO pH 7 vs. Day 6:GHTB 136 DMSO pH 7	7.56	8.406	-0.8459	0.174	3	3	6.876	48
Day 0:GHTB 136 DMSO pH 7 vs. Day 6:GHTB 136 C10 pH 7	7.56	8.382	-0.8216	0.174	3	3	6.678	48
Day 0:GHTB 136 DMSO pH 7 vs. Day 6:GHTB 136 DMSO pH 5.5	7.56	7.161	0.3994	0.174	3	3	3.246	48
Day 0:GHTB 136 DMSO pH 7 vs. Day 6:GHTB 136 C10 pH 5.5	7.56	6.198	1.363	0.174	3	3	11.08	48
Day 0:GHTB 136 DMSO pH 7 vs. Day 8:GHTB 136 DMSO pH 7	7.56	7.664	-0.1033	0.174	3	3	0.8398	48
Day 0:GHTB 136 DMSO pH 7 vs. Day 8:GHTB 136 C10 pH 7	7.56	8.421	-0.8609	0.174	3	3	6.997	48
Day 0:GHTB 136 DMSO pH 7 vs. Day 8:GHTB 136 DMSO pH 5.5	7.56	7.217	0.3433	0.174	3	3	2.79	48
Day 0:GHTB 136 DMSO pH 7 vs. Day 8:GHTB 136 C10 pH 5.5	7.56	5.693	1.868	0.174	3	3	15.18	48
Day 0:GHTB 136 DMSO pH 7 vs. Day 8:GHTB 136 DMSO pH 7	7.56	7.816	-0.2553	0.174	3	3	2.075	48
Day 0:GHTB 136 DMSO pH 7 vs. Day 8:GHTB 136 C10 pH 7	7.56	8.28	-0.7198	0.174	3	3	5.851	48
Day 0:GHTB 136 DMSO pH 7 vs. Day 8:GHTB 136 DMSO pH 5.5	7.56	7.456	0.104	0.174	3	3	0.8454	48
Day 0:GHTB 136 DMSO pH 7 vs. Day 8:GHTB 136 C10 pH 5.5	7.56	3.881	3.679	0.174	3	3	29.9	48
Day 0:GHTB 136 C10 pH 7 vs. Day 0:GHTB 136 DMSO pH 5.5	7.304	7.344	-0.04058	0.174	3	3	0.3298	48
Day 0:GHTB 136 C10 pH 7 vs. Day 0:GHTB 136 C10 pH 5.5	7.304	7.437	-0.1326	0.174	3	3	1.078	48
Day 0:GHTB 136 C10 pH 7 vs. Day 2:GHTB 136 DMSO pH 7	7.304	7.894	-0.5899	0.174	3	3	4.794	48
Day 0:GHTB 136 C10 pH 7 vs. Day 2:GHTB 136 C10 pH 7	7.304	7.69	-0.3862	0.174	3	3	3.139	48
Day 0:GHTB 136 C10 pH 7 vs. Day 2:GHTB 136 DMSO pH 5.5	7.304	7.46	-0.1562	0.174	3	3	1.269	48
Day 0:GHTB 136 C10 pH 7 vs. Day 2:GHTB 136 C10 pH 5.5	7.304	7.377	-0.07288	0.174	3	3	0.5924	48
Day 0:GHTB 136 C10 pH 7 vs. Day 4:GHTB 136 DMSO pH 7	7.304	8.162	-0.858	0.174	3	3	6.974	48
Day 0:GHTB 136 C10 pH 7 vs. Day 4:GHTB 136 C10 pH 7	7.304	7.834	-0.5305	0.174	3	3	4.312	48
Day 0:GHTB 136 C10 pH 7 vs. Day 4:GHTB 136 DMSO pH 5.5	7.304	7.336	-0.03179	0.174	3	3	0.2584	48
Day 0:GHTB 136 C10 pH 7 vs. Day 4:GHTB 136 C10 pH 5.5	7.304	6.787	0.5164	0.174	3	3	4.197	48
Day 0:GHTB 136 C10 pH 7 vs. Day 6:GHTB 136 DMSO pH 7	7.304	8.406	-1.102	0.174	3	3	8.961	48
Day 0:GHTB 136 C10 pH 7 vs. Day 6:GHTB 136 C10 pH 7	7.304	8.382	-1.078	0.174	3	3	8.763	48
Day 0:GHTB 136 C10 pH 7 vs. Day 6:GHTB 136 DMSO pH 5.5	7.304	7.161	0.1428	0.174	3	3	1.161	48
Day 0:GHTB 136 C10 pH 7 vs. Day 6:GHTB 136 C10 pH 5.5	7.304	6.198	1.106	0.174	3	3	8.99	48
Day 0:GHTB 136 C10 pH 7 vs. Day 8:GHTB 136 DMSO pH 7	7.304	7.664	-0.3598	0.174	3	3	2.925	48
Day 0:GHTB 136 C10 pH 7 vs. Day 8:GHTB 136 C10 pH 7	7.304	8.421	-1.117	0.174	3	3	9.082	48
Day 0:GHTB 136 C10 pH 7 vs. Day 8:GHTB 136 DMSO pH 5.5	7.304	7.217	0.0868	0.174	3	3	0.7055	48
Day 0:GHTB 136 C10 pH 7 vs. Day 8:GHTB 136 C10 pH 5.5	7.304	5.693	1.611	0.174	3	3	13.1	48
Day 0:GHTB 136 C10 pH 7 vs. Day 8:GHTB 136 DMSO pH 7	7.304	7.816	-0.5118	0.174	3	3	4.16	48
Day 0:GHTB 136 C10 pH 7 vs. Day 8:GHTB 136 C10 pH 7	7.304	8.28	-0.9763	0.174	3	3	7.936	48
Day 0:GHTB 136 C10 pH 7 vs. Day 8:GHTB 136 DMSO pH 5.5	7.304	7.456	-0.1525	0.174	3	3	1.24	48
Day 0:GHTB 136 C10 pH 7 vs. Day 8:GHTB 136 C10 pH 5.5	7.304	3.881	3.423	0.174	3	3	27.82	48
Day 0:GHTB 136 DMSO pH 5.5 vs. Day 0:GHTB 136 C10 pH 5.5	7.344	7.437	-0.09207	0.174	3	3	0.7483	48
Day 0:GHTB 136 DMSO pH 5.5 vs. Day 2:GHTB 136 DMSO pH 7	7.344	7.894	-0.5493	0.174	3	3	4.464	48
Day 0:GHTB 136 DMSO pH 5.5 vs. Day 2:GHTB 136 C10 pH 7	7.344	7.69	-0.3457	0.174	3	3	2.809	48
Day 0:GHTB 136 DMSO pH 5.5 vs. Day 2:GHTB 136 DMSO pH 5.5	7.344	7.46	-0.1156	0.174	3	3	0.9395	48
Day 0:GHTB 136 DMSO pH 5.5 vs. Day 2:GHTB 136 C10 pH 5.5	7.344	7.377	-0.0323	0.174	3	3	0.2626	48
Day 0:GHTB 136 DMSO pH 5.5 vs. Day 4:GHTB 136 DMSO pH 7	7.344	8.162	-0.8174	0.174	3	3	6.644	48
Day 0:GHTB 136 DMSO pH 5.5 vs. Day 4:GHTB 136 C10 pH 7	7.344	7.834	-0.4899	0.174	3	3	3.982	48
Day 0:GHTB 136 DMSO pH 5.5 vs. Day 4:GHTB 136 DMSO pH 5.5	7.344	7.336	0.008786	0.174	3	3	0.07141	48
Day 0:GHTB 136 DMSO pH 5.5 vs. Day 4:GHTB 136 C10 pH 5.5	7.344	6.787	0.557	0.174	3	3	4.527	48
Day 0:GHTB 136 DMSO pH 5.5 vs. Day 6:GHTB 136 DMSO pH 7	7.344	8.406	-1.062	0.174	3	3	8.631	48
Day 0:GHTB 136 DMSO pH 5.5 vs. Day 6:GHTB 136 C10 pH 7	7.344	8.382	-1.038	0.174	3	3	8.433	48
Day 0:GHTB 136 DMSO pH 5.5 vs. Day 6:GHTB 136 DMSO pH 5.5	7.344	7.161	0.1834	0.174	3	3	1.491	48
Day 0:GHTB 136 DMSO pH 5.5 vs. Day 6:GHTB 136 C10 pH 5.5	7.344	6.198	1.147	0.174	3	3	9.32	48
Day 0:GHTB 136 DMSO pH 5.5 vs. Day 8:GHTB 136 DMSO pH 7	7.344	7.664	-0.3193	0.174	3	3	2.595	48
Day 0:GHTB 136 DMSO pH 5.5 vs. Day 8:GHTB 136 C10 pH 7	7.344	8.421	-1.077	0.174	3	3	8.752	48
Day 0:GHTB 136 DMSO pH 5.5 vs. Day 8:GHTB 136 DMSO pH 5.5	7.344	7.217	0.1274	0.174	3	3	1.035	48
Day 0:GHTB 136 DMSO pH 5.5 vs. Day 8:GHTB 136 C10 pH 5.5	7.344	5.693	1.652	0.174	3	3	13.43	48
Day 0:GHTB 136 DMSO pH 5.5 vs. Day 8:GHTB 136 DMSO pH 7	7.344	7.816	-0.4712	0.174	3	3	3.83	48
Day 0:GHTB 136 DMSO pH 5.5 vs. Day 8:GHTB 136 C10 pH 7	7.344	8.28	-0.9358	0.174	3	3	7.606	48
Day 0:GHTB 136 DMSO pH 5.5 vs. Day 8:GHTB 136 DMSO pH 5.5	7.344	7.456	-0.1119	0.174	3	3	0.9097	48
Day 0:GHTB 136 DMSO pH 5.5 vs. Day 8:GHTB 136 C10 pH 5.5	7.344	3.881	3.463	0.174	3	3	28.15	48
Day 0:GHTB 136 C10 pH 5.5 vs. Day 2:GHTB 136 DMSO pH 7	7.437	7.894	-0.4572	0.174	3	3	3.716	48
Day 0:GHTB 136 C10 pH 5.5 vs. Day 2:GHTB 136 C10 pH 7	7.437	7.69	-0.2536	0.174	3	3	2.061	48
Day 0:GHTB 136 C10 pH 5.5 vs. Day 2:GHTB 136 DMSO pH 5.5	7.437	7.46	-0.02353	0.174	3	3	0.1912	48
Day 0:GHTB 136 C10 pH 5.5 vs. Day 2:GHTB 136 C10 pH 5.5	7.437	7.377	0.05977	0.174	3	3	0.4858	48
Day 0:GHTB 136 C10 pH 5.5 vs. Day 4:GHTB 136 DMSO pH 7	7.437	8.162	-0.7254	0.174	3	3	5.896	48
Day 0:GHTB 136 C10 pH 5.5 vs. Day 4:GHTB 136 C10 pH 7	7.437	7.834	-0.3978	0.174	3	3	3.233	48
Day 0:GHTB 136 C10 pH 5.5 vs. Day 4:GHTB 136 DMSO pH 5.5	7.437	7.336	0.1009	0.174	3	3	0.8197	48
Day 0:GHTB 136 C10 pH 5.5 vs. Day 4:GHTB 136 C10 pH 5.5	7.437	6.787	0.649	0.174	3	3	5.275	48
Day 0:GHTB 136 C10 pH 5.5 vs. Day 6:GHTB 136 DMSO pH 7	7.437	8.406	-0.9698	0.174	3	3	7.882	48
Day 0:GHTB 136 C10 pH 5.5 vs. Day 6:GHTB 136 C10 pH 7	7.437	8.382	-0.9455	0.174	3	3	7.685	48
Day 0:GHTB 136 C10 pH 5.5 vs. Day 6:GHTB 136 DMSO pH 5.5	7.437	7.161	0.2755	0.174	3	3	2.239	48
Day 0:GHTB 136 C10 pH 5.5 vs. Day 6:GHTB 136 C10 pH 5.5	7.437	6.198	1.239	0.174	3	3	10.07	48
Day 0:GHTB 136 C10 pH 5.5 vs. Day 8:GHTB 136 DMSO pH 7	7.437	7.664	-0.2272	0.174	3	3	1.847	48
Day 0:GHTB 136 C10 pH 5.5 vs. Day 8:GHTB 136 C10 pH 7	7.437	8.421	-0.9847	0.174	3	3	8.004	48
Day 0:GHTB 136 C10 pH 5.5 vs. Day 8:GHTB 136 DMSO pH 5.5	7.437	7.217	0.2195	0.174	3	3	1.784	48
Day 0:GHTB 136 C10 pH 5.5 vs. Day 8:GHTB 136 C10 pH 5.5	7.437	5.693	1.744	0.174	3	3	14.17	48
Day 0:GHTB 136 C10 pH 5.5 vs. Day 8:GHTB 136 DMSO pH 7	7.437	7.816	-0.3792	0.174	3	3	3.082	48
Day 0:GHTB 136 C10 pH 5.5 vs. Day 8:GHTB 136 C10 pH 7	7.437	8.28	-0.8437	0.174	3	3	6.857	48
Day 0:GHTB 136 C10 pH 5.5 vs. Day 8:GHTB 136 DMSO pH 5.5	7.437	7.456	-0.01986	0.174	3	3	0.1614	48
Day 0:GHTB 136 C10 pH 5.5 vs. Day 8:GHTB 136 C10 pH 5.5	7.437	3.881	3.555	0.174	3	3	28.9	48
Day 2:GHTB 136 DMSO pH 7 vs. Day 2:GHTB 136 C10 pH 7	7.894	7.69	0.2036	0.174	3	3	1.655	48
Day 2:GHTB 136 DMSO pH 7 vs. Day 2:GHTB 136 DMSO pH 5.5	7.894	7.46	0.4337	0.174	3	3	3.525	48
Day 2:GHTB 136 DMSO pH 7 vs. Day 2:GHTB 136 C10 pH 5.5	7.894	7.377	0.517	0.174	3	3	4.202	48
Day 2:GHTB 136 DMSO pH 7 vs. Day 4:GHTB 136 DMSO pH 7	7.894	8.162	-0.2682	0.174	3	3	2.18	48
Day 2:GHTB 136 DMSO pH 7 vs. Day 4:GHTB 136 C10 pH 7	7.894	7.834	0.05938	0.174	3	3	0.4826	48
Day 2:GHTB 136 DMSO pH 7 vs. Day 4:GHTB 136 DMSO pH 5.5	7.894	7.336	0.5581	0.174	3	3	4.536	48
Day 2:GHTB 136 DMSO pH 7 vs. Day 4:GHTB 136 C10 pH 5.5	7.894	6.787	1.106	0.174	3	3	8.991	48
Day 2:GHTB 136 DMSO pH 7 vs. Day 6:GHTB 136 DMSO pH 7	7.894	8.406	-0.5126	0.174	3	3	4.166	48
Day 2:GHTB 136 DMSO pH 7 vs. Day 6:GHTB 136 C10 pH 7	7.894	8.382	-0.4883	0.174	3	3	3.969	48
Day 2:GHTB 136 DMSO pH 7 vs. Day 6:GHTB 136 DMSO pH 5.5	7.894	7.161	0.7327	0.174	3	3	5.955	48
Day 2:GHTB 136 DMSO pH 7 vs. Day 6:GHTB 136 C10 pH 5.5	7.894	6.198	1.696	0.174	3	3	13.78	48
Day 2:GHTB 136 DMSO pH 7 vs. Day 8:GHTB 136 DMSO pH 7	7.894	7.664	0.23	0.174	3	3	1.869	48
Day 2:GHTB 136 DMSO pH 7 vs. Day 8:GHTB 136 C10 pH 7	7.894	8.421	-0.5275	0.174	3	3	4.288	48
Day 2:GHTB 136 DMSO pH 7 vs. Day 8:GHTB 136 DMSO pH 5.5	7.894	7.217	0.6767	0.174	3	3	5.5	48
Day 2:GHTB 136 DMSO pH 7 vs. Day 8:GHTB 136 C10 pH 5.5	7.894	5.693	2.201	0.174	3	3	17.89	48
Day 2:GHTB 136 DMSO pH 7 vs. Day 8:GHTB 136 DMSO pH 7	7.894	7.816	0.07803	0.174	3	3	0.6342	48
Day 2:GHTB 136 DMSO pH 7 vs. Day 8:GHTB 136 C10 pH 7	7.894	8.28	-0.3865	0.174	3	3	3.141	48
Day 2:GHTB 136 DMSO pH 7 vs. Day 8:GHTB 136 DMSO pH 5.5	7.894	7.456	0.4373	0.174	3	3	3.555	48
Day 2:GHTB 136 DMSO pH 7 vs. Day 8:GHTB 136 C10 pH 5.5	7.894	3.881	4.013	0.174	3	3	32.61	48
Day 2:GHTB 136 C10 pH 7 vs. Day 2:GHTB 136 DMSO pH 5.5	7.69	7.46	0.2301	0.174	3	3	1.87	48
Day 2:GHTB 136 C10 pH 7 vs. Day 2:GHTB 136 C10 pH 5.5	7.69	7.377	0.3134	0.174	3	3	2.547	48
Day 2:GHTB 136 C10 pH 7 vs. Day 4:GHTB 136 DMSO pH 7	7.69	8.162	-0.4718	0.174	3	3	3.834	48
Day 2:GHTB 136 C10 pH 7 vs. Day 4:GHTB 136 C10 pH 7	7.69	7.834	-0.1442	0.174	3	3	1.172	48
Day 2:GHTB 136 C10 pH 7 vs. Day 4:GHTB 136 DMSO pH 5.5	7.69	7.336	0.3544	0.174	3	3	2.881	48
Day 2:GHTB 136 C10 pH 7 vs. Day 4:GHTB 136 C10 pH 5.5	7.69	6.787	0.9026	0.174	3	3	7.336	48
Day 2:GHTB 136 C10 pH 7 vs. Day 6:GHTB 136 DMSO pH 7	7.69	8.406	-0.7162	0.174	3	3	5.821	48
Day 2:GHTB 136 C10 pH 7 vs. Day 6:GHTB 136 C10 pH 7	7.69	8.382	-0.6919	0.174	3	3	5.624	48
Day 2:GHTB 136 C10 pH 7 vs. Day 6:GHTB 136 DMSO pH 5.5	7.69	7.161	0.5291	0.174	3	3	4.3	48
Day 2:GHTB 136 C10 pH 7 vs. Day 6:GHTB 136 C10 pH 5.5	7.69	6.198	1.492	0.174	3	3	12.13	48
Day 2:GHTB 136 C10 pH 7 vs. Day 8:GHTB 136 DMSO pH 7	7.69	7.664	0.02639	0.174	3	3	0.2145	48
Day 2:GHTB 136 C10 pH 7 vs. Day 8:GHTB 136 C10 pH 7	7.69	8.421	-0.7312	0.174	3	3	5.943	48
Day 2:GHTB 136 C10 pH 7 vs. Day 8:GHTB 136 DMSO pH 5.5	7.69	7.217	0.473	0.174	3	3	3.845	48
Day 2:GHTB 136 C10 pH 7 vs. Day 8:GHTB 136 C10 pH 5.5	7.69	5.693	1.997	0.174	3	3	16.23	48
Day 2:GHTB 136 C10 pH 7 vs. Day 8:GHTB 136 DMSO pH 7	7.69	7.816	-0.1256	0.174	3	3	1.021	48
Day 2:GHTB 136 C10 pH 7 vs. Day 8:GHTB 136 C10 pH 7	7.69	8.28	-0.5901	0.174	3	3	4.796	48
Day 2:GHTB 136 C10 pH 7 vs. Day 8:GHTB 136 DMSO pH 5.5	7.69	7.456	0.2337	0.174	3	3	1.9	48
Day 2:GHTB 136 C10 pH 7 vs. Day 8:GHTB 136 C10 pH 5.5	7.69	3.881	3.809	0.174	3	3	30.96	48
Day 2:GHTB 136 DMSO pH 5.5 vs. Day 2:GHTB 136 C10 pH 5.5	7.46	7.377	0.08329	0.174	3	3	0.677	48
Day 2:GHTB 136 DMSO pH 5.5 vs. Day 4:GHTB 136 DMSO pH 7	7.46	8.162	-0.7018	0.174	3	3	5.704	48
Day 2:GHTB 136 DMSO pH 5.5 vs. Day 4:GHTB 136 C10 pH 7	7.46	7.834	-0.3743	0.174	3	3	3.042	48
Day 2:GHTB 136 DMSO pH 5.5 vs. Day 4:GHTB 136 DMSO pH 5.5	7.46	7.336	0.1244	0.174	3	3	1.011	48
Day 2:GHTB 136 DMSO pH 5.5 vs. Day 4:GHTB 136 C10 pH 5.5	7.46	6.787	0.6726	0.174	3	3	5.467	48
Day 2:GHTB 136 DMSO pH 5.5 vs. Day 6:GHTB 136 DMSO pH 7	7.46	8.406	-0.9463	0.174	3	3	7.691	48
Day 2:GHTB 136 DMSO pH 5.5 vs. Day 6:GHTB 136 C10 pH 7	7.46	8.382	-0.922	0.174	3	3	7.494	48
Day 2:GHTB 136 DMSO pH 5.5 vs. Day 6:GHTB 136 DMSO pH 5.5	7.46	7.161	0.299	0.174	3	3	2.43	48
Day 2:GHTB 136 DMSO pH 5.5 vs. Day 6:GHTB 136 C10 pH 5.5	7.46	6.198	1.262	0.174	3	3	10.26	48
Day 2:GHTB 136 DMSO pH 5.5 vs. Day 8:GHTB 136 DMSO pH 7	7.46	7.664	-0.2037	0.174	3	3	1.655	48
Day 2:GHTB 136 DMSO pH 5.5 vs. Day 8:GHTB 136 C10 pH 7	7.46	8.421	-0.9612	0.174	3	3	7.813	48
Day 2:GHTB 136 DMSO pH 5.5 vs. Day 8:GHTB 136 DMSO pH 5.5	7.46	7.217	0.243	0.174	3	3	1.975	48
Day 2:GHTB 136 DMSO pH 5.5 vs. Day 8:GHTB 136 C10 pH 5.5	7.46	5.693	1.767	0.174	3	3	14.36	48
Day 2:GHTB 136 DMSO pH 5.5 vs. Day 8:GHTB 136 DMSO pH 7	7.46	7.816	-0.3556	0.174	3	3	2.891	48
Day 2:GHTB 136 DMSO pH 5.5 vs. Day 8:GHTB 136 C10 pH 7	7.46	8.28	-0.8202	0.174	3	3	6.666	48
Day 2:GHTB 136 DMSO pH 5.5 vs. Day 8:GHTB 136 DMSO pH 5.5	7.46	7.456	0.003665	0.174	3	3	0.02979	48
Day 2:GHTB 136 DMSO pH 5.5 vs. Day 8:GHTB 136 C10 pH 5.5	7.46	3.881	3.579	0.174	3	3	29.09	48
Day 2:GHTB 136 C10 pH 5.5 vs. Day 4:GHTB 136 DMSO pH 7	7.377	8.162	-0.7851	0.174	3	3	6.381	48
Day 2:GHTB 136 C10 pH 5.5 vs. Day 4:GHTB 136 C10 pH 7	7.377	7.834	-0.4576	0.174	3	3	3.719	48
Day 2:GHTB 136 C10 pH 5.5 vs. Day 4:GHTB 136 DMSO pH 5.5	7.377	7.336	0.04109	0.174	3	3	0.334	48
Day 2:GHTB 136 C10 pH 5.5 vs. Day 4:GHTB 136 C10 pH 5.5	7.377	6.787	0.5893	0.174	3	3	4.79	48
Day 2:GHTB 136 C10 pH 5.5 vs. Day 6:GHTB 136 DMSO pH 7	7.377	8.406	-1.03	0.174	3	3	8.368	48
Day 2:GHTB 136 C10 pH 5.5 vs. Day 6:GHTB 136 C10 pH 7	7.377	8.382	-1.005	0.174	3	3	8.171	48
Day 2:GHTB 136 C10 pH 5.5 vs. Day 6:GHTB 136 DMSO pH 5.5	7.377	7.161	0.2157	0.174	3	3	1.753	48
Day 2:GHTB 136 C10 pH 5.5 vs. Day 6:GHTB 136 C10 pH 5.5	7.377	6.198	1.179	0.174	3	3	9.583	48
Day 2:GHTB 136 C10 pH 5.5 vs. Day 8:GHTB 136 DMSO pH 7	7.377	7.664	-0.287	0.174	3	3	2.332	48
Day 2:GHTB 136 C10 pH 5.5 vs. Day 8:GHTB 136 C10 pH 7	7.377	8.421	-1.045	0.174	3	3	8.49	48
Day 2:GHTB 136 C10 pH 5.5 vs. Day 8:GHTB 136 DMSO pH 5.5	7.377	7.217	0.1597	0.174	3	3	1.298	48
Day 2:GHTB 136 C10 pH 5.5 vs. Day 8:GHTB 136 C10 pH 5.5	7.377	5.693	1.684	0.174	3	3	13.69	48
Day 2:GHTB 136 C10 pH 5.5 vs. Day 8:GHTB 136 DMSO pH 7	7.377	7.816	-0.4389	0.174	3	3	3.568	48
Day 2:GHTB 136 C10 pH 5.5 vs. Day 8:GHTB 136 C10 pH 7	7.377	8.28	-0.9035	0.174	3	3	7.343	48
Day 2:GHTB 136 C10 pH 5.5 vs. Day 8:GHTB 136 DMSO pH 5.5	7.377	7.456	-0.07963	0.174	3	3	0.6472	48
Day 2:GHTB 136 C10 pH 5.5 vs. Day 8:GHTB 136 C10 pH 5.5	7.377	3.881	3.496	0.174	3	3	28.41	48
Day 4:GHTB 136 DMSO pH 7 vs. Day 4:GHTB 136 C10 pH 7	8.162	7.834	0.3275	0.174	3	3	2.662	48
Day 4:GHTB 136 DMSO pH 7 vs. Day 4:GHTB 136 DMSO pH 5.5	8.162	7.336	0.8262	0.174	3	3	6.715	48
Day 4:GHTB 136 DMSO pH 7 vs. Day 4:GHTB 136 C10 pH 5.5	8.162	6.787	1.374	0.174	3	3	11.17	48
Day 4:GHTB 136 DMSO pH 7 vs. Day 6:GHTB 136 DMSO pH 7	8.162	8.406	-0.2444	0.174	3	3	1.987	48
Day 4:GHTB 136 DMSO pH 7 vs. Day 6:GHTB 136 C10 pH 7	8.162	8.382	-0.2201	0.174	3	3	1.789	48
Day 4:GHTB 136 DMSO pH 7 vs. Day 6:GHTB 136 DMSO pH 5.5	8.162	7.161	1.001	0.174	3	3	8.135	48
Day 4:GHTB 136 DMSO pH 7 vs. Day 6:GHTB 136 C10 pH 5.5	8.162	6.198	1.964	0.174	3	3	15.96	48
Day 4:GHTB 136 DMSO pH 7 vs. Day 8:GHTB 136 DMSO pH 7	8.162	7.664	0.4982	0.174	3	3	4.049	48
Day 4:GHTB 136 DMSO pH 7 vs. Day 8:GHTB 136 C10 pH 7	8.162	8.421	-0.2594	0.174	3	3	2.108	48
Day 4:GHTB 136 DMSO pH 7 vs. Day 8:GHTB 136 DMSO pH 5.5	8.162	7.217	0.9448	0.174	3	3	7.679	48
Day 4:GHTB 136 DMSO pH 7 vs. Day 8:GHTB 136 C10 pH 5.5	8.162	5.693	2.469	0.174	3	3	20.07	48
Day 4:GHTB 136 DMSO pH 7 vs. Day 8:GHTB 136 DMSO pH 7	8.162	7.816	0.3462	0.174	3	3	2.814	48
Day 4:GHTB 136 DMSO pH 7 vs. Day 8:GHTB 136 C10 pH 7	8.162	8.28	-0.1183	0.174	3	3	0.9618	48
Day 4:GHTB 136 DMSO pH 7 vs. Day 8:GHTB 136 DMSO pH 5.5	8.162	7.456	0.7055	0.174	3	3	5.734	48
Day 4:GHTB 136 DMSO pH 7 vs. Day 8:GHTB 136 C10 pH 5.5	8.162	3.881	4.281	0.174	3	3	34.79	48
Day 4:GHTB 136 C10 pH 7 vs. Day 4:GHTB 136 DMSO pH 5.5	7.834	7.336	0.4987	0.174	3	3	4.053	48
Day 4:GHTB 136 C10 pH 7 vs. Day 4:GHTB 136 C10 pH 5.5	7.834	6.787	1.047	0.174	3	3	8.509	48
Day 4:GHTB 136 C10 pH 7 vs. Day 6:GHTB 136 DMSO pH 7	7.834	8.406	-0.572	0.174	3	3	4.649	48
Day 4:GHTB 136 C10 pH 7 vs. Day 6:GHTB 136 C10 pH 7	7.834	8.382	-0.5477	0.174	3	3	4.451	48
Day 4:GHTB 136 C10 pH 7 vs. Day 6:GHTB 136 DMSO pH 5.5	7.834	7.161	0.6733	0.174	3	3	5.473	48
Day 4:GHTB 136 C10 pH 7 vs. Day 6:GHTB 136 C10 pH 5.5	7.834	6.198	1.637	0.174	3	3	13.3	48
Day 4:GHTB 136 C10 pH 7 vs. Day 8:GHTB 136 DMSO pH 7	7.834	7.664	0.1706	0.174	3	3	1.387	48
Day 4:GHTB 136 C10 pH 7 vs. Day 8:GHTB 136 C10 pH 7	7.834	8.421	-0.5869	0.174	3	3	4.77	48
Day 4:GHTB 136 C10 pH 7 vs. Day 8:GHTB 136 DMSO pH 5.5	7.834	7.217	0.6173	0.174	3	3	5.017	48
Day 4:GHTB 136 C10 pH 7 vs. Day 8:GHTB 136 C10 pH 5.5	7.834	5.693	2.142	0.174	3	3	17.41	48
Day 4:GHTB 136 C10 pH 7 vs. Day 8:GHTB 136 DMSO pH 7	7.834	7.816	0.01865	0.174	3	3	0.1516	48
Day 4:GHTB 136 C10 pH 7 vs. Day 8:GHTB 136 C10 pH 7	7.834	8.28	-0.4459	0.174	3	3	3.624	48
Day 4:GHTB 136 C10 pH 7 vs. Day 8:GHTB 136 DMSO pH 5.5	7.834	7.456	0.378	0.174	3	3	3.072	48
Day 4:GHTB 136 C10 pH 7 vs. Day 8:GHTB 136 C10 pH 5.5	7.834	3.881	3.953	0.174	3	3	32.13	48
Day 4:GHTB 136 DMSO pH 5.5 vs. Day 4:GHTB 136 C10 pH 5.5	7.336	6.787	0.5482	0.174	3	3	4.456	48
Day 4:GHTB 136 DMSO pH 5.5 vs. Day 6:GHTB 136 DMSO pH 7	7.336	8.406	-1.071	0.174	3	3	8.702	48
Day 4:GHTB 136 DMSO pH 5.5 vs. Day 6:GHTB 136 C10 pH 7	7.336	8.382	-1.046	0.174	3	3	8.505	48
Day 4:GHTB 136 DMSO pH 5.5 vs. Day 6:GHTB 136 DMSO pH 5.5	7.336	7.161	0.1746	0.174	3	3	1.419	48
Day 4:GHTB 136 DMSO pH 5.5 vs. Day 6:GHTB 136 C10 pH 5.5	7.336	6.198	1.138	0.174	3	3	9.249	48
Day 4:GHTB 136 DMSO pH 5.5 vs. Day 8:GHTB 136 DMSO pH 7	7.336	7.664	-0.3281	0.174	3	3	2.666	48
Day 4:GHTB 136 DMSO pH 5.5 vs. Day 8:GHTB 136 C10 pH 7	7.336	8.421	-1.086	0.174	3	3	8.824	48
Day 4:GHTB 136 DMSO pH 5.5 vs. Day 8:GHTB 136 DMSO pH 5.5	7.336	7.217	0.1186	0.174	3	3	0.9639	48
Day 4:GHTB 136 DMSO pH 5.5 vs. Day 8:GHTB 136 C10 pH 5.5	7.336	5.693	1.643	0.174	3	3	13.35	48
Day 4:GHTB 136 DMSO pH 5.5 vs. Day 8:GHTB 136 DMSO pH 7	7.336	7.816	-0.48	0.174	3	3	3.902	48
Day 4:GHTB 136 DMSO pH 5.5 vs. Day 8:GHTB 136 C10 pH 7	7.336	8.28	-0.9446	0.174	3	3	7.677	48
Day 4:GHTB 136 DMSO pH 5.5 vs. Day 8:GHTB 136 DMSO pH 5.5	7.336	7.456	-0.1207	0.174	3	3	0.9812	48
Day 4:GHTB 136 DMSO pH 5.5 vs. Day 8:GHTB 136 C10 pH 5.5	7.336	3.881	3.455	0.174	3	3	28.08	48
Day 4:GHTB 136 C10 pH 5.5 vs. Day 6:GHTB 136 DMSO pH 7	6.787	8.406	-1.619	0.174	3	3	13.16	48
Day 4:GHTB 136 C10 pH 5.5 vs. Day 6:GHTB 136 C10 pH 7	6.787	8.382	-1.595	0.174	3	3	12.96	48
Day 4:GHTB 136 C10 pH 5.5 vs. Day 6:GHTB 136 DMSO pH 5.5	6.787	7.161	-0.3736	0.174	3	3	3.036	48
Day 4:GHTB 136 C10 pH 5.5 vs. Day 6:GHTB 136 C10 pH 5.5	6.787	6.198	0.5897	0.174	3	3	4.793	48
Day 4:GHTB 136 C10 pH 5.5 vs. Day 8:GHTB 136 DMSO pH 7	6.787	7.664	-0.8762	0.174	3	3	7.122	48
Day 4:GHTB 136 C10 pH 5.5 vs. Day 8:GHTB 136 C10 pH 7	6.787	8.421	-1.634	0.174	3	3	13.28	48
Day 4:GHTB 136 C10 pH 5.5 vs. Day 8:GHTB 136 DMSO pH 5.5	6.787	7.217	-0.4296	0.174	3	3	3.492	48
Day 4:GHTB 136 C10 pH 5.5 vs. Day 8:GHTB 136 C10 pH 5.5	6.787	5.693	1.095	0.174	3	3	8.898	48
Day 4:GHTB 136 C10 pH 5.5 vs. Day 8:GHTB 136 DMSO pH 7	6.787	7.816	-1.028	0.174	3	3	8.357	48
Day 4:GHTB 136 C10 pH 5.5 vs. Day 8:GHTB 136 C10 pH 7	6.787	8.28	-1.493	0.174	3	3	12.13	48
Day 4:GHTB 136 C10 pH 5.5 vs. Day 8:GHTB 136 DMSO pH 5.5	6.787	7.456	-0.6689	0.174	3	3	5.437	48
Day 4:GHTB 136 C10 pH 5.5 vs. Day 8:GHTB 136 C10 pH 5.5	6.787	3.881	2.906	0.174	3	3	23.62	48
Day 6:GHTB 136 DMSO pH 7 vs. Day 6:GHTB 136 C10 pH 7	8.406	8.382	0.02431	0.174	3	3	0.1976	48
Day 6:GHTB 136 DMSO pH 7 vs. Day 6:GHTB 136 DMSO pH 5.5	8.406	7.161	1.245	0.174	3	3	10.12	48
Day 6:GHTB 136 DMSO pH 7 vs. Day 6:GHTB 136 C10 pH 5.5	8.406	6.198	2.209	0.174	3	3	17.95	48
Day 6:GHTB 136 DMSO pH 7 vs. Day 8:GHTB 136 DMSO pH 7	8.406	7.664	0.7426	0.174	3	3	6.036	48
Day 6:GHTB 136 DMSO pH 7 vs. Day 8:GHTB 136 C10 pH 7	8.406	8.421	-0.01494	0.174	3	3	0.1214	48
Day 6:GHTB 136 DMSO pH 7 vs. Day 8:GHTB 136 DMSO pH 5.5	8.406	7.217	1.189	0.174	3	3	9.666	48
Day 6:GHTB 136 DMSO pH 7 vs. Day 8:GHTB 136 C10 pH 5.5	8.406	5.693	2.714	0.174	3	3	22.06	48
Day 6:GHTB 136 DMSO pH 7 vs. Day 8:GHTB 136 DMSO pH 7	8.406	7.816	0.5906	0.174	3	3	4.801	48
Day 6:GHTB 136 DMSO pH 7 vs. Day 8:GHTB 136 C10 pH 7	8.406	8.28	0.1261	0.174	3	3	1.025	48
Day 6:GHTB 136 DMSO pH 7 vs. Day 8:GHTB 136 DMSO pH 5.5	8.406	7.456	0.9499	0.174	3	3	7.721	48
Day 6:GHTB 136 DMSO pH 7 vs. Day 8:GHTB 136 C10 pH 5.5	8.406	3.881	4.525	0.174	3	3	36.78	48
Day 6:GHTB 136 C10 pH 7 vs. Day 6:GHTB 136 DMSO pH 5.5	8.382	7.161	1.221	0.174	3	3	9.924	48
Day 6:GHTB 136 C10 pH 7 vs. Day 6:GHTB 136 C10 pH 5.5	8.382	6.198	2.184	0.174	3	3	17.75	48
Day 6:GHTB 136 C10 pH 7 vs. Day 8:GHTB 136 DMSO pH 7	8.382	7.664	0.7183	0.174	3	3	5.838	48
Day 6:GHTB 136 C10 pH 7 vs. Day 8:GHTB 136 C10 pH 7	8.382	8.421	-0.03925	0.174	3	3	0.319	48
Day 6:GHTB 136 C10 pH 7 vs. Day 8:GHTB 136 DMSO pH 5.5	8.382	7.217	1.165	0.174	3	3	9.468	48
Day 6:GHTB 136 C10 pH 7 vs. Day 8:GHTB 136 C10 pH 5.5	8.382	5.693	2.689	0.174	3	3	21.86	48
Day 6:GHTB 136 C10 pH 7 vs. Day 8:GHTB 136 DMSO pH 7	8.382	7.816	0.5663	0.174	3	3	4.603	48
Day 6:GHTB 136 C10 pH 7 vs. Day 8:GHTB 136 C10 pH 7	8.382	8.28	0.1018	0.174	3	3	0.8274	48
Day 6:GHTB 136 C10 pH 7 vs. Day 8:GHTB 136 DMSO pH 5.5	8.382	7.456	0.9256	0.174	3	3	7.523	48
Day 6:GHTB 136 C10 pH 7 vs. Day 8:GHTB 136 C10 pH 5.5	8.382	3.881	4.501	0.174	3	3	36.58	48
Day 6:GHTB 136 DMSO pH 5.5 vs. Day 6:GHTB 136 C10 pH 5.5	7.161	6.198	0.9633	0.174	3	3	7.829	48
Day 6:GHTB 136 DMSO pH 5.5 vs. Day 8:GHTB 136 DMSO pH 7	7.161	7.664	-0.5027	0.174	3	3	4.086	48
Day 6:GHTB 136 DMSO pH 5.5 vs. Day 8:GHTB 136 C10 pH 7	7.161	8.421	-1.26	0.174	3	3	10.24	48
Day 6:GHTB 136 DMSO pH 5.5 vs. Day 8:GHTB 136 DMSO pH 5.5	7.161	7.217	-0.05604	0.174	3	3	0.4555	48
Day 6:GHTB 136 DMSO pH 5.5 vs. Day 8:GHTB 136 C10 pH 5.5	7.161	5.693	1.468	0.174	3	3	11.93	48
Day 6:GHTB 136 DMSO pH 5.5 vs. Day 8:GHTB 136 DMSO pH 7	7.161	7.816	-0.6547	0.174	3	3	5.321	48
Day 6:GHTB 136 DMSO pH 5.5 vs. Day 8:GHTB 136 C10 pH 7	7.161	8.28	-1.119	0.174	3	3	9.097	48
Day 6:GHTB 136 DMSO pH 5.5 vs. Day 8:GHTB 136 DMSO pH 5.5	7.161	7.456	-0.2954	0.174	3	3	2.401	48
Day 6:GHTB 136 DMSO pH 5.5 vs. Day 8:GHTB 136 C10 pH 5.5	7.161	3.881	3.28	0.174	3	3	26.66	48
Day 6:GHTB 136 C10 pH 5.5 vs. Day 8:GHTB 136 DMSO pH 7	6.198	7.664	-1.466	0.174	3	3	11.92	48
Day 6:GHTB 136 C10 pH 5.5 vs. Day 8:GHTB 136 C10 pH 7	6.198	8.421	-2.224	0.174	3	3	18.07	48
Day 6:GHTB 136 C10 pH 5.5 vs. Day 8:GHTB 136 DMSO pH 5.5	6.198	7.217	-1.019	0.174	3	3	8.285	48
Day 6:GHTB 136 C10 pH 5.5 vs. Day 8:GHTB 136 C10 pH 5.5	6.198	5.693	0.5051	0.174	3	3	4.105	48
Day 6:GHTB 136 C10 pH 5.5 vs. Day 8:GHTB 136 DMSO pH 7	6.198	7.816	-1.618	0.174	3	3	13.15	48
Day 6:GHTB 136 C10 pH 5.5 vs. Day 8:GHTB 136 C10 pH 7	6.198	8.28	-2.082	0.174	3	3	16.93	48
Day 6:GHTB 136 C10 pH 5.5 vs. Day 8:GHTB 136 DMSO pH 5.5	6.198	7.456	-1.259	0.174	3	3	10.23	48
Day 6:GHTB 136 C10 pH 5.5 vs. Day 8:GHTB 136 C10 pH 5.5	6.198	3.881	2.317	0.174	3	3	18.83	48
Day 8:GHTB 136 DMSO pH 7 vs. Day 8:GHTB 136 C10 pH 7	7.664	8.421	-0.7575	0.174	3	3	6.157	48
Day 8:GHTB 136 DMSO pH 7 vs. Day 8:GHTB 136 DMSO pH 5.5	7.664	7.217	0.4466	0.174	3	3	3.63	48
Day 8:GHTB 136 DMSO pH 7 vs. Day 8:GHTB 136 C10 pH 5.5	7.664	5.693	1.971	0.174	3	3	16.02	48
Day 8:GHTB 136 DMSO pH 7 vs. Day 8:GHTB 136 DMSO pH 7	7.664	7.816	-0.152	0.174	3	3	1.235	48
Day 8:GHTB 136 DMSO pH 7 vs. Day 8:GHTB 136 C10 pH 7	7.664	8.28	-0.6165	0.174	3	3	5.011	48
Day 8:GHTB 136 DMSO pH 7 vs. Day 8:GHTB 136 DMSO pH 5.5	7.664	7.456	0.2073	0.174	3	3	1.685	48
Day 8:GHTB 136 DMSO pH 7 vs. Day 8:GHTB 136 C10 pH 5.5	7.664	3.881	3.783	0.174	3	3	30.74	48
Day 8:GHTB 136 C10 pH 7 vs. Day 8:GHTB 136 DMSO pH 5.5	8.421	7.217	1.204	0.174	3	3	9.787	48
Day 8:GHTB 136 C10 pH 7 vs. Day 8:GHTB 136 C10 pH 5.5	8.421	5.693	2.729	0.174	3	3	22.18	48
Day 8:GHTB 136 C10 pH 7 vs. Day 8:GHTB 136 DMSO pH 7	8.421	7.816	0.6056	0.174	3	3	4.922	48
Day 8:GHTB 136 C10 pH 7 vs. Day 8:GHTB 136 C10 pH 7	8.421	8.28	0.141	0.174	3	3	1.146	48
Day 8:GHTB 136 C10 pH 7 vs. Day 8:GHTB 136 DMSO pH 5.5	8.421	7.456	0.9649	0.174	3	3	7.842	48
Day 8:GHTB 136 C10 pH 7 vs. Day 8:GHTB 136 C10 pH 5.5	8.421	3.881	4.54	0.174	3	3	36.9	48
Day 8:GHTB 136 DMSO pH 5.5 vs. Day 8:GHTB 136 C10 pH 5.5	7.217	5.693	1.524	0.174	3	3	12.39	48
Day 8:GHTB 136 DMSO pH 5.5 vs. Day 8:GHTB 136 DMSO pH 7	7.217	7.816	-0.5986	0.174	3	3	4.865	48
Day 8:GHTB 136 DMSO pH 5.5 vs. Day 8:GHTB 136 C10 pH 7	7.217	8.28	-1.063	0.174	3	3	8.641	48
Day 8:GHTB 136 DMSO pH 5.5 vs. Day 8:GHTB 136 DMSO pH 5.5	7.217	7.456	-0.2393	0.174	3	3	1.945	48
Day 8:GHTB 136 DMSO pH 5.5 vs. Day 8:GHTB 136 C10 pH 5.5	7.217	3.881	3.336	0.174	3	3	27.11	48
Day 8:GHTB 136 C10 pH 5.5 vs. Day 8:GHTB 136 DMSO pH 7	5.693	7.816	-2.123	0.174	3	3	17.26	48
Day 8:GHTB 136 C10 pH 5.5 vs. Day 8:GHTB 136 C10 pH 7	5.693	8.28	-2.588	0.174	3	3	21.03	48
Day 8:GHTB 136 C10 pH 5.5 vs. Day 8:GHTB 136 DMSO pH 5.5	5.693	7.456	-1.764	0.174	3	3	14.33	48
Day 8:GHTB 136 C10 pH 5.5 vs. Day 8:GHTB 136 C10 pH 5.5	5.693	3.881	1.812	0.174	3	3	14.72	48
Day 8:GHTB 136 DMSO pH 7 vs. Day 8:GHTB 136 C10 pH 7	7.816	8.28	-0.4645	0.174	3	3	3.776	48
Day 8:GHTB 136 DMSO pH 7 vs. Day 8:GHTB 136 DMSO pH 5.5	7.816	7.456	0.3593	0.174	3	3	2.92	48
Day 8:GHTB 136 DMSO pH 7 vs. Day 8:GHTB 136 C10 pH 5.5	7.816	3.881	3.935	0.174	3	3	31.98	48
Day 8:GHTB 136 C10 pH 7 vs. Day 8:GHTB 136 DMSO pH 5.5	8.28	7.456	0.8238	0.174	3	3	6.696	48
Day 8:GHTB 136 C10 pH 7 vs. Day 8:GHTB 136 C10 pH 5.5	8.28	3.881	4.399	0.174	3	3	35.75	48
Day 8:GHTB 136 DMSO pH 5.5 vs. Day 8:GHTB 136 C10 pH 5.5	7.456	3.881	3.575	0.174	3	3	29.06	48

[truncated: 31 more sheets: Fig. 2B - GHTB146, Fig. 2C - WT, Fig. 2C - GHTB136, Fig. 2C - GHTB146, Fig. 2D, Fig. 2E, Fig. 3B, Fig. 3C, Fig. 3D, Fig. 3E, Fig. 3F, Fig. 4C, Fig. 4D, Fig. 4E, Fig. 4F, Fig. 4G, Fig. 4I, Fig. 5A, Fig. 5B, Fig. 5C …]
